# Supplementary material for: AFG - Active Faults Greece: a comprehensive geomorphology-based 1:25,000 fault database
Source: Sci Data. 2025 Nov 21;12:1853. doi: 10.1038/s41597-025-06283-z (PMC12639124; doi:10.1038/s41597-025-06283-z)
Supplement: Supplementary file 2 — Supplementary Table S1 [file 41597_2025_6283_MOESM2_ESM.xlsx]

## Sheet: Sheet1
The AFG dataset exported in an Excel file format
TraceId	FaultNo	FaultName	FaultSyst	Type	DipDir	Orient	FaultL_km	TraceL_m	Activity	TraceChar	QuatDep	Literature	Comm
1	98	Kastoria	Amyntaio	normal	S	E	21.6	8784.2	active	moderate	DC	Mouslopoulou et al 2022; Begg et al 2025	sharp trace on bedrock valley wall
2	148	Mitsikeli	Ioannina	normal	SW	ESE	8	7640.4	active	moderate	DC	Begg et al 2025	buried by mountain-front fans along most of its length
3	123	Paleochori-Sarakina	Aliakmonas	normal	S	SE	37.4	5177.2	historically active	poor	na	Mountrakis et al 2006; Tsodoulos et al 2015; Mouslopoulou et al 2022; Begg et al 2025	1995 Grevena earthquake
4	228	Arta	Arta-Thesprotika	normal	S	ENE	41.3	14511.7	active	moderate	DC	Ntokos et al 2017; Basili et al 2013; Begg et al 2025	facetted spurs, displacement of older Quaternary fan surface, extends offshore
5	228	Arta	Arta-Thesprotika	normal	S	E	41.3	5792.8	active	moderate	DC	Basili et al 2013; Begg et al 2025	fault naextends offshore
6	451	Olga	na	normal	SW	SE	11.5	11654.3	active	rounded	DC	Koukouvelas et al 2009; Begg et al 2025	possible low trace across distal Quaternary fan
7	185	Sitochoro	Sitochori-Perivlepto	normal	S	SE	46	8151.6	active	rounded	DC	Caputo & Pavlides 1993; Mouslopoulou et al 2022; Begg et al 2025	inferred fault; facetted spurs
8	260	Agios Minas	Nea Aghialos-Dilofo	normal	S	E	13.7	9200.7	active	poor	DC	Mouslopoulou et al 2022; Begg et al 2025	rounded scarp in bedrock; extends offshore
9	465	Lapithas	Lapithas	normal	SW	SE	52.5	9577.9	active	sharp	DC	Begg et al 2025	fresh scarp in Quaternary fans
10	460	Katakolo	Katakolo-Valtesiniko	normal	S	E	22.1	21208.8	active	sharp	DC	Papanikolaou et al 2007; Begg et al 2025	series of upthrown hlls across coastal plains
11	471	Pamisos	Messini-Kato Melpia	normal	S	SE	41	5753.5	active	moderate	DC	Mariolakos et al 2001; Fountoulis et al 2014; Karamitros et al 2020; Zygouri et al 2023; Begg et al 2025	scarp continuous around the foot of hills, above range-front fans
12	428	Xylokastro	Xylokastro	normal	N	SE	18	18518.9	active	poor	DC	Roberts & Ganas 2000; Gawthorpe et al 2017; Wicker et al 2024; Begg et al 2025	fault extends offshore
13	361	Examilia	Examilia	normal	N	E	7.8	3041.9	active	rounded	DC	Begg et al 2025	na
14	299	Delfi	Delfi	normal	S	SE	51.5	14526.9	active	poor	na	Palyvos et al 2006; Valkaniotis & Pavlides 2016; Begg et al 2025	trace associated with faultline scarp with displacement up to 750 m
15	323	Kaparelli	Kaparelli	normal	N	E	23.9	1960.3	active	moderate	na	Begg et al 2025	clear trace in bedrock; fault extends offshore
16	309	Neochori-Leontari	Neochori-Leontari	normal	S	E	67.3	18408.6	active	sharp	DC	Tsodoulos et al 2008; Konstantinou et al 2020; Begg et al 2025	fault extends offshore
17	298	Martino-Trachili	Orchomenos	normal	S	E	37	22846.9	active	moderate	DC	Palyvos et al 2006; Begg et al 2025	extends offshore
18	309	Neochori-Leontari	Neochori-Leontari	normal	SE	ENE	67.3	642	active	sharp	na	Ganas et al 2007; Tsodoulos et al 2008; Konstantinou et al 2020; Begg et al 2025	short scarp; fault extends offshore
19	309	Neochori-Leontari	Neochori-Leontari	normal	SE	ENE	67.3	9908.7	active	rounded	DC	Ganas et al 2007; Tsodoulos et al 2008; Konstantinou et al 2020; Begg et al 2025	fault extends offshore
20	309	Neochori-Leontari	Neochori-Leontari	normal	S	E	67.3	4295.6	active	rounded	DC	Begg et al 2025	fault extends offshore
21	327	Malakasa	Kalamos-Milesi_Malakasa	normal	N	SE	29.2	4463.6	active	poor	na	Ganas et al 2005; Papanikolaou & Papanikolaou 2007; Deligiannakis et al 2018; Konstantinou et al 2020; Begg et al 2025	na
22	744	Saros	Loutraki-Saros	normal	SW	E	22.6	10944.4	active	poor	DC	Mack et al 2009; Konstantinou et al 2020; Begg et al 2025	fault extends offshore
23	327	Malakasa	Kalamos-Milesi_Malakasa	normal	N	ESE	29.2	3648.6	active	moderate	DC	Goldsworthy et al 2002; Ganas et al 2004; Papanikolaou et al 2008; Konstantinou et al 2020; Begg et al 2025	na
24	345	Aigaleo	Parnitha-Poikilo_Salamina	normal	SE	ESE	9.5	2597.7	active	poor	DC	Mariolakos et al 2001; Konstantinou et al 2020; Begg et al 2025	na
25	386	Didyma	Didyma	normal	S	E	25.8	9156.2	active	rounded	na	Begg et al 2025	na
26	386	Didyma	Didyma	normal	S	ENE	25.8	13248.1	active	moderate	na	Begg et al 2025	na
27	361	Examilia	Examilia	normal	NW	ESE	7.8	7174.4	active	sharp	DC	Lekkas et al 1992; Konstantinou et al 2020; Begg et al 2025	na
28	361	Examilia	Examilia	normal	SW	ESE	7.8	3399.7	active	sharp	DC	Lekkas et al 1992; Konstantinou et al 2020; Begg et al 2025	na
29	361	Examilia	Examilia	normal	S	E	7.8	3624.5	active	sharp	DC	Lekkas et al 1992; Konstantinou et al 2020; Begg et al 2025	na
30	322	Ormos Ag. Ioannou	Domvrena	normal	N	E	12.8	682.3	active	moderate	DC	Lekkas et al 1992; Konstantinou et al 2020; Begg et al 2025	fault extends offshore
31	322	Ormos Ag. Ioannou	Domvrena	normal	N	E	12.8	1079.2	active	sharp	na	Lekkas et al 1992; Konstantinou et al 2020; Begg et al 2025	low scarp; fault extends offshore
32	322	Ormos Ag. Ioannou	Domvrena	normal	N	E	12.8	813.6	active	sharp	DC	Lekkas et al 1992; Konstantinou et al 2020; Begg et al 2025	fault extends offshore
33	324	Erithres-Dafnes	Erithres-Dafnes	normal	N	ENE	32.8	17589.9	active	moderate	DC	Tsodoulos et al 2008; Konstantinou et al 2020; Begg et al 2025	na
34	298	Martino-Trachili	Orchomenos	normal	S	E	37	4239.4	active	moderate	DC	Begg et al 2025	extends offshore
35	309	Neochori-Leontari	Neochori-Leontari	normal	SE	ENE	67.3	368.3	active	rounded	na	Ganas et al 2007; Tsodoulos et al 2008; Konstantinou et al 2020; Begg et al 2025	fault extends offshore
36	309	Neochori-Leontari	Neochori-Leontari	normal	SE	ENE	67.3	450.5	active	rounded	na	Ganas et al 2007; Tsodoulos et al 2008; Konstantinou et al 2020; Begg et al 2025	fault extends offshore
37	309	Neochori-Leontari	Neochori-Leontari	normal	N	ENE	67.3	434.6	active	moderate	DC	Ganas et al 2007; Tsodoulos et al 2008; Konstantinou et al 2020; Begg et al 2025	fault extends offshore
38	698	Fourfouras-Zaros	Fourfouras-Zaros	normal	S	E	49.7	14484.4	probably active	na	DC	Nicol et al 2020; Begg et al 2025	na
39	698	Fourfouras-Zaros	Fourfouras-Zaros	normal	S	E	49.7	1561	probably active	na	na	Nicol et al 2020; Begg et al 2025	na
40	717	South Central Crete	South Central Crete	normal	S	E	36.5	2196.2	active	poor	na	Gallen et al 2014; Nicol et al 2020; Begg et al 2025	fault extends offshore
41	717	South Central Crete	South Central Crete	normal	S	E	36.5	4814.7	active	rounded	na	Gallen et al 2014; Nicol et al 2020; Begg et al 2025	fault extends offshore
42	718	Nipiditos	Nipiditos	normal	SW	SE	29.7	5052.1	active	moderate	DC	Nicol et al 2020; Begg et al 2025	na
43	731	Ierapetra	Ierapetra	normal	SE	NE	22.5	2604.6	active	rounded	DC	Gaki-Papanastasiou et al 2009; Caputo et al 2010; Veliz et al 2018; Nicol et al 2020; Begg et al 2025	fault extends offshore
44	726	Broken Elbows	Agios Nikolaos	normal	S	NE	11.2	1867	active	moderate	na	Nicol et al 2020; Begg et al 2025	na
45	624	Elliniko 3	Elounta	normal	NW	NE	6.4	1189.1	active	rounded	DC	Nicol et al 2020; Begg et al 2025	na
46	736	Mesa Mouliana	Mesa Mouliana	normal	NW	NE	15.2	2744.2	active	poor	DC	Nicol et al 2020; Mechernich et al 2022; Begg et al 2025	na
47	736	Mesa Mouliana	Mesa Mouliana	normal	NW	NNE	15.2	2097.6	active	poor	DC	Nicol et al 2020; Mechernich et al 2022; Begg et al 2025	na
48	738	Zou	Sikia-Zou	normal	NW	NE	9.1	1835.4	active	poor	na	Nicol et al 2020; Begg et al 2025	na
49	740	Chandras	na	normal	S	ENE	2.8	1587.6	active	moderate	DC	Begg et al 2025	na
50	717	South Central Crete	South Central Crete	normal	S	E	36.5	16296.6	active	rounded	DC	Gallen et al 2014; Nicol et al 2020; Begg et al 2025	fault extends offshore
51	721	Geraki	Kastelli-Geraki	normal	NW	NE	16.1	8058.8	active	sharp	DC	Caputo et al 2010; Nicol et al 2020; Begg et al 2025	rounded facetted spurs
52	717	South Central Crete	South Central Crete	normal	S	E	36.5	15827.2	active	rounded	DC	Gallen et al 2014; Nicol et al 2020; Begg et al 2025	fault extends offshore
53	712	Kastelliana	Messara Basin	normal	N	E	16.3	11116.6	active	moderate	DC	Nicol et al 2020; Begg et al 2025	na
54	715	Pyrgos	Messara Basin	normal	N	ENE	23	3813.1	active	rounded	DC	Nicol et al 2020; Begg et al 2025	na
55	728	Vrouchas	Agios Nikolaos	normal	NW	NE	3.6	3464.2	active	rounded	DC	Nicol et al 2020; Begg et al 2025	fault extends offshore
56	715	Pyrgos	Messara Basin	normal	NW	ENE	23	4332.5	active	poor	DC	Nicol et al 2020; Begg et al 2025	na
57	714	Fournofaraggo	Messara Basin	normal	N	E	18.7	6625	active	moderate	DC	Peterek & Schwarze et al 2004; Nicol et al 2020; Begg et al 2025	na
58	732	Lastros	Ierapetra	normal	SE	NE	11.4	2340.6	active	sharp	na	Caputo et al 2010; Mason et al 2016; Veliz et al 2018; Nicol et al 2020; Begg et al 2025	fault extends offshore
59	738	Zou	Sikia-Zou	normal	SE	NE	9.1	605.9	active	poor	na	Nicol et al 2020; Begg et al 2025	na
60	731	Ierapetra	Ierapetra	normal	NW	NE	22.5	1981.8	active	poor	DC	Gaki-Papanastasiou et al 2001; Caputo et al 2010; Veliz et al 2018; Nicol et al 2020; Begg et al 2025	fault extends offshore
61	714	Fournofaraggo	Messara Basin	normal	N	E	18.7	2820.8	active	moderate	DC	Nicol et al 2020; Begg et al 2025	na
62	681	Gramvousa Peninsula	Falasarna-Gramvousa	normal	E	NNE	16.7	3783.1	active	poor	DC	Nicol et al 2020; Begg et al 2025	fault extends offshore
63	685	Ravdoucha Peninsula	Kera-Rodopos	normal	W	NNE	19.5	1673.6	active	sharp	DC	Mountrakis et al 2012; Mountrakis et al 2013;Nicol et al 2020; Begg et al 2025	fault extends offshore
64	685	Ravdoucha Peninsula	Kera-Rodopos	normal	W	NNE	19.5	2782.9	active	moderate	DC	Mountrakis et al 2012; Mountrakis et al 2013;Nicol et al 2020; Begg et al 2025	fault extends offshore
65	685	Ravdoucha Peninsula	Kera-Rodopos	normal	W	NNE	19.5	1340	active	moderate	DC	Mountrakis et al 2012; Mountrakis et al 2013;Nicol et al 2020; Begg et al 2025	fault extends offshore
66	685	Ravdoucha Peninsula	Kera-Rodopos	normal	W	NNE	19.5	2719.3	active	moderate	DC	Caputo et al 2010; Mountrakis et al 2012; Mountrakis et al 2013; Nicol et al 2020; Begg et al 2025	fault extends offshore
67	685	Ravdoucha Peninsula	Kera-Rodopos	normal	W	NNE	19.5	5393.1	active	moderate	DC	Mouslopoulou et al 2001; Caputo et al 2010; Mountrakis et al 2012; Mountrakis et al 2013;Nicol et al 2020; Begg et al 2025	fault extends offshore
68	684	Kera	Kera-Rodopos	normal	W	NNE	10.2	2354.4	active	sharp	DC	Mouslopoulou et al 2001; Nicol et al 2020; Begg et al 2025	fault extends offshore
69	698	Fourfouras-Zaros	Fourfouras-Zaros	normal	SW	E	49.7	4533	probably active	na	na	Nicol et al 2020; Begg et al 2025	na
70	698	Fourfouras-Zaros	Fourfouras-Zaros	normal	SE	E	49.7	2260.7	probably active	na	na	Nicol et al 2020; Begg et al 2025	na
71	698	Fourfouras-Zaros	Fourfouras-Zaros	normal	SW	SE	49.7	2977.5	probably active	na	na	Nicol et al 2020; Begg et al 2025	na
72	709	Archanes East	Archanes	normal	SE	NNE	3.7	3643	active	sharp	DC	Nicol et al 2020; Begg et al 2025	na
73	718	Nipiditos	Nipiditos	normal	SW	SE	29.7	2695.6	active	moderate	DC	Nicol et al 2020; Begg et al 2025	facetted spurs
74	718	Nipiditos	Nipiditos	normal	SW	SE	29.7	1859	active	moderate	DC	Nicol et al 2020; Begg et al 2025	facetted spurs
75	718	Nipiditos	Nipiditos	normal	SW	SE	29.7	2300.4	active	moderate	DC	Nicol et al 2020; Begg et al 2025	facetted spurs
76	693	Asi Gonia	na	normal	S	ENE	5.7	5714.5	active	rounded	na	Nicol et al 2020; Begg et al 2025	facetted spurs
77	716	Lentas	na	normal	SE	NNE	4.2	3841.9	active	poor	na	Gallen et al 2014; Nicol et al 2020; Begg et al 2025	fault extends offshore
78	718	Nipiditos	Nipiditos	normal	SW	SE	29.7	12964.2	active	poor	DC	Nicol et al 2020; Begg et al 2025	na
79	733	Sfaka	Ierapetra	normal	NW	NE	9.5	9389.7	active	poor	DC	Caputo et al 2010; Mason et al 2016; Veliz et al 2018; Nicol et al 2020; Begg et al 2025	fault extends offshore
80	731	Ierapetra	Ierapetra	normal	NW	NE	22.5	5939.3	active	poor	na	Gaki-Papanastasiou et al 2009; Caputo et al 2010; Veliz et al 2018; Nicol et al 2020; Begg et al 2025	fault extends offshore
81	731	Ierapetra	Ierapetra	normal	NW	NE	22.5	1438.4	active	rounded	DC	Gaki-Papanastasiou et al 2001; Caputo et al 2010; Veliz et al 2018; Nicol et al 2020; Begg et al 2025	fault extends offshore
82	732	Lastros	Ierapetra	normal	SE	NE	11.4	8818.6	active	sharp	DC	Caputo et al 2010; Mason et al 2016; Veliz et al 2018; Nicol et al 2020; Begg et al 2025	fault extends offshore
83	696	Selia	Sfakia-Selia	normal	S	E	18.1	6367.8	active	rounded	na	Nicol et al 2020; Begg et al 2025	na
84	681	Gramvousa Peninsula	Falasarna-Gramvousa	normal	W	NNE	16.7	5350.5	active	moderate	DC	Caputo et al 2010; Mountrakis et al 2012; Mountrakis et al 2013;Nicol et al 2020; Begg et al 2025	fault extends offshore
85	731	Ierapetra	Ierapetra	normal	NW	NE	22.5	5412.2	active	poor	DC	Gaki-Papanastasiou et al 2001; Caputo et al 2010; ; Veliz et al 2018; Nicol et al 2020; Begg et al 2025	fault extends offshore
86	166	Anatoli	Anatoli	normal	S	NE	21.8	4839.4	active	sharp	DC	Mouslopoulou et al 2022; Begg et al 2025	na
87	153	Elati	Deskati-Elati	normal	N	E	32.7	18788.3	probably active	na	na	Mouslopoulou et al 2022; Begg et al 2025	na
88	204	Moni agiou athanasiou	Elassona-Mavreli-Logga	normal	S	E	4	2255.4	active	poor	DC	Mouslopoulou et al 2022; Begg et al 2025	na
89	204	Moni agiou athanasiou	Elassona-Mavreli-Logga	normal	SE	ESE	4	1364.7	active	poor	na	Mouslopoulou et al 2022; Begg et al 2025	na
90	205	Elassona-Mavreli	Elassona-Mavreli-Logga	normal	S	NE	41.3	4977	active	poor	na	Mouslopoulou et al 2022; Begg et al 2025	na
91	205	Elassona-Mavreli	Elassona-Mavreli-Logga	normal	N	ENE	41.3	1345.2	active	rounded	DC	Mouslopoulou et al 2022; Begg et al 2025	na
92	123	Paleochori-Sarakina	Aliakmonas	normal	NW	SE	37.4	11382.8	historically active	moderate	DC	Goldsworthy & Jackson 2001; Mountrakis et al 2006; Tsodoulos et al 2015; Mouslopoulou et al 2022; Begg et al 2025	1995 Grevena earthquake
93	159	Aigani	Aigani	normal	S	E	12.1	10683.5	probably active	na	na	Mouslopoulou et al 2022; Begg et al 2025	na
94	195	Vlachogianni	Vlachogianni-Mesochori	normal	NE	SE	20.6	1885.8	active	poor	DC	Koukouvelas et al 2021; Mouslopoulou et al 2022; Begg et al 2025	na
95	205	Elassona-Mavreli	Elassona-Mavreli-Logga	normal	S	ENE	41.3	764.1	active	rounded	DC	Mouslopoulou et al 2022; Begg et al 2025	na
96	265	Trikeri	Lamia-Stylida	normal	SE	ENE	40	2454.5	active	rounded	na	Mouslopoulou et al 2022; Begg et al 2025	na
97	158	Gontamani	Aigani	normal	S	NE	17.3	7523	probably active	na	DC	Mouslopoulou et al 2022; Begg et al 2025	na
98	204	Moni agiou athanasiou	Elassona-Mavreli-Logga	normal	S	ENE	4	3013.1	active	poor	na	Mouslopoulou et al 2022; Begg et al 2025	na
99	97	Xino nero	Amyntaio	normal	SE	NE	66.6	3544	active	rounded	na	Mountrakis et al 2006; Mouslopoulou et al 2022; Begg et al 2025	na
100	97	Xino nero	Amyntaio	normal	SE	NE	66.6	18735.5	active	moderate	DC	Goldsworthy et al 2002; Mountrakis et al 2006; Begg et al 2025	may be landslide-related
101	99	Komanos	Komanos	normal	SE	NE	53.2	3336.6	active	sharp	DC	Goldsworthy & Jackson 2001; Mouslopoulou et al 2022; Begg et al 2025	na
102	99	Komanos	Komanos	normal	SE	NE	53.2	4390.9	active	sharp	DC	Goldsworthy & Jackson 2001; Mouslopoulou et al 2022; Begg et al 2025	na
103	99	Komanos	Komanos	normal	SE	ENE	53.2	15569.8	active	moderate	DC	Mouslopoulou et al 2022; Begg et al 2025	na
104	99	Komanos	Komanos	normal	SE	NE	53.2	5904.6	active	moderate	DC	Goldsworthy & Jackson 2001; Mountrakis et al 2006; Mouslopoulou et al 2022; Begg et al 2025	na
105	53	Gerakarou-Liti-Mygdonia	Mygdonia-Volvi	normal	N	SE	104	7444.8	active	rounded	DC	Tranos et al 2003; Mountrakis et al 2006; Mouslopoulou et al 2022; Begg et al 2025	na
106	51	Assiros-Analipsi-Scholari	Mygdonia-Volvi	normal	S	E	53.3	10299.1	active	moderate	DC	Goldsworthy et al 2002; Tranos et al 2003; Begg et al 2025	na
107	51	Assiros-Analipsi-Scholari	Mygdonia-Volvi	normal	S	E	53.3	6732.2	active	moderate	DC	Goldsworthy et al 2002; Tranos et al 2003; Begg et al 2025	na
108	58	Neochori	Anthemountas-Souroti	normal	SW	SE	39.4	21509	active	moderate	DC	Pavlides 1996; Goldsworthy et al 2002; Tranos et al 2003; Mountrakis et al 2006; Mouslopoulou et al 2014; Mouslopoulou et al 2022; Begg et al 2025	na
109	83	Anthemountas	Anthemountas-Souroti	normal	N	SE	55.2	20174.6	historically active	moderate	DC	Mountrakis et al 1996; Goldsworthy & Jackson 2001; Tranos et al 2003; Zervopoulou & Pavlides 2005; Mountrakis et al 2006; Tsodoulos et al 2024; Begg et al 2025	1677AD earthquake
110	83	Anthemountas	Anthemountas-Souroti	normal	N	E	55.2	13271.7	historically active	rounded	DC	Mountrakis et al 1996; Goldsworthy & Jackson 2001; Tranos et al 2003; Zervopoulou & Pavlides 2005; Mountrakis et al 2006; Tsodoulos et al 2024; Begg et al 2025	1677AD earthquake
111	83	Anthemountas	Anthemountas-Souroti	normal	N	E	55.2	16928.2	historically active	rounded	DC	Mountrakis et al 1996; Goldsworthy & Jackson 2001; Tranos et al 2003; Zervopoulou & Pavlides 2005; Mountrakis et al 2006; Tsodoulos et al 2024; Begg et al 2025	1677AD earthquake
112	83	Anthemountas	Anthemountas-Souroti	normal	N	E	55.2	25442.5	historically active	rounded	DC	Mountrakis et al 1996; Goldsworthy & Jackson 2001; Tranos et al 2003; Zervopoulou & Pavlides 2005; Mountrakis et al 2006; Tsodoulos et al 2024; Begg et al 2025	1677AD earthquake
113	285	Anatoli	Diakos-Mousounitsa-Oiti	normal	SE	ENE	20.9	20921.8	probably active	na	na	Mouslopoulou et al 2022; Begg et al 2025	na
114	280	Lamia-Stylida	Lamia-Stylida	normal	S	E	102.4	19527.5	active	rounded	DC	Mouslopoulou et al 2022; Begg et al 2025	extends offshore
115	280	Lamia-Stylida	Lamia-Stylida	normal	S	ENE	102.4	4665.2	active	poor	na	Mouslopoulou et al 2022; Begg et al 2025	extends offshore
116	280	Lamia-Stylida	Lamia-Stylida	normal	SW	SE	102.4	4112.1	active	rounded	DC	Mouslopoulou et al 2022; Begg et al 2025	extends offshore
117	151	Kallithea-Kefalovryso	Kallithea-Kefalovrysos	normal	NW	SE	44.3	12025.3	active	rounded	na	Mouslopoulou et al 2022; Begg et al 2025	na
118	154	Valanida	Deskati-Elati	normal	S	SE	35.1	3657.6	active	rounded	DC	Mouslopoulou et al 2022; Begg et al 2025	na
119	205	Elassona-Mavreli	Elassona-Mavreli-Logga	normal	S	E	41.3	4450.5	historically active	poor	na	Mouslopoulou et al 2022; Begg et al 2025	na
120	205	Elassona-Mavreli	Elassona-Mavreli-Logga	normal	N	SE	41.3	7214.6	active	poor	na	Mouslopoulou et al 2022; Begg et al 2025	na
121	123	Paleochori-Sarakina	Aliakmonas	normal	N	E	37.4	1710.9	historically active	sharp	DC	Mountrakis et al 2006;Tsodoulos et al 2015; Mouslopoulou et al 2022; Begg et al 2025	1995 Grevena earthquake
122	123	Paleochori-Sarakina	Aliakmonas	normal	N	SE	37.4	1850.7	historically active	sharp	DC	Mountrakis et al 2006; Tsodoulos et al 2015; Mouslopoulou et al 2022; Begg et al 2025	1995 Grevena earthquake
123	101	Anatoliko	Komanos	normal	SE	NE	22.7	11948.1	active	moderate	DC	Mouslopoulou et al 2022; Begg et al 2025	na
124	99	Komanos	Komanos	normal	SE	SE	53.2	9494.5	active	moderate	DC	Mouslopoulou et al 2022; Begg et al 2025	na
125	117	Xirolivado	Aliakmonas	normal	N	ENE	45.4	16335.8	active	rounded	DC	Mountrakis et al 2006; Mouslopoulou et al 2022; Begg et al 2025	na
126	117	Xirolivado	Konitsa	normal	N	ENE	45.4	10473.7	active	rounded	DC	Mouslopoulou et al 2022; Begg et al 2025	na
127	119	Veroia	Veroia	normal	N	SE	36.6	11294.8	active	poor	DC	Mouslopoulou et al 2022; Begg et al 2025	na
128	117	Xirolivado	Aliakmonas	normal	N	E	45.4	9911.9	active	rounded	DC	Mouslopoulou et al 2022; Begg et al 2025	na
129	80	Fourka	Agio Oros-Posidi	normal	SW	SE	9.6	5558.3	active	rounded	DC	Tranos et al 2003; Mouslopoulou et al 2022; Begg et al 2025	na
130	69	Fteroti	na	normal	NE	SE	6.3	6222.2	active	moderate	DC	Mountrakis et al 2006; Mouslopoulou et al 2022; Begg et al 2025	scarp possibly modified in places
131	64	Ladario	Sithonia	normal	S	SE	6.8	6696.2	active	sharp	DC	Pavlides 1996; Mouslopoulou et al 2022; Begg et al 2025	na
132	83	Anthemountas	Anthemountas-Souroti	normal	N	SE	55.2	2916.8	historically active	rounded	na	Mountrakis et al 1996; Goldsworthy & Jackson 2001; Tranos et al 2003; Zervopoulou & Pavlides 2005; Mountrakis et al 2006; Tsodoulos et al 2024; Begg et al 2025	na
133	83	Anthemountas	Anthemountas-Souroti	normal	N	SE	55.2	2893.8	active	rounded	na	Goldsworthy et al 2002; Tranos et al 2003; Mountrakis et al 2006; Mouslopoulou et al 2022; Tsodoulos et al 2024; Begg et al 2025	na
134	121	Aliakmonas-Rimnio	Aliakmonas	normal	N	NE	84.3	19038.2	active	rounded	DC	Goldsworthy & Jackson 2001; Mountrakis et al 2006; Tsodoulos et al 2015; Mouslopoulou et al 2022; Begg et al 2025	na
135	284	Kammena Vourla-Thermopyles	Kammena Vourla-Thermopyles	normal	N	E	98.1	20089.8	active	moderate	DC	Goldsworthy & Jackson 2001; Palyvos et al 2006; Walker et al 2010; Basili et al 2013; Mouslopoulou et al 2020; Begg et al 2025	na
136	284	Kammena Vourla-Thermopyles	Kammena Vourla-Thermopyles	normal	S	SE	98.1	9846.5	active	moderate	DC	Palyvos et al 2006; Mouslopoulou et al 2022; Begg et al 2025	na
137	280	Lamia-Stylida	Lamia-Stylida	normal	S	E	102.4	14160	active	rounded	na	Mouslopoulou et al 2022; Begg et al 2025	extends offshore
138	251	Dilofo	Nea Aghialos-Dilofo	normal	N	ENE	21.9	21989.8	active	poor	DC	Mouslopoulou et al 2022; Begg et al 2025	na
139	274	Ktimeni	na	normal	N	SE	9.8	9669.5	active	poor	na	Mouslopoulou et al 2022; Begg et al 2025	na
140	273	Xyniada	Lamia-Stylida	normal	N	ESE	29.8	13271.6	active	rounded	DC	Caputo & Pavlides 1993; Mouslopoulou et al 2022; Begg et al 2025	na
141	232	Chrisova	Amfilochia-Karpenisi	normal	S	E	17.3	9490.7	active	rounded	na	Mouslopoulou et al 2022; Begg et al 2025	na
142	93	Loutra/Almopia Basin/Notia	Belles	normal	SE	ENE	47.7	21558.6	active	moderate	DC	Goldsworthy et al 2002; Mountrakis et al 2006; Begg et al 2025	na
143	98	Kastoria	Amyntaio	normal	SE	E	21.6	7636.6	active	moderate	DC	Mouslopoulou et al 2022; Begg et al 2025	na
144	96	Agios Athanasios	Amyntaio	normal	SE	ENE	8.2	5804.1	active	sharp	DC	Begg et al 2025	may be landslide-related
145	41	Roupel	Belles	normal	S	E	72.9	52572.8	active	sharp	DC	Mountrakis et al 2006; Mouslopoulou et al 2014; Begg et al 2025	na
146	41	Roupel	Belles	normal	S	E	72.9	7649.4	active	rounded	na	Mountrakis et al 2006; Begg et al 2025	na
147	26	Kerdilia-Podochori	Kavala-Xanthi-Komotini	normal	S	ENE	62.4	29133.3	active	poor	DC	Pavlides 1996; Tranos et al 2003; Begg et al 2025	na
148	27	Elaiochori	Kavala-Xanthi-Komotini	normal	N	E	17.5	17491.7	active	rounded	DC	Begg et al 2025	na
149	48	Sokos-Mavrouda	Sokos-Mavrouda	normal	S	E	65.7	31831.5	active	poor	DC	Pavlides 1996; Mountrakis et al 2006; Papanikolaou et al 2022; Begg et al 2025	near Krioneri, fresh-looking scarps
150	99	Komanos	Komanos	normal	N	ENE	53.2	4184.8	active	moderate	DC	Mouslopoulou et al 2022; Begg et al 2025	na
151	158	Gontamani	Aigani	normal	SE	NE	17.3	9451.1	probably active	na	na	Mouslopoulou et al 2022; Begg et al 2025	na
152	256	Omvriaki	na	normal	NW	SE	27.6	27180.9	active	rounded	DC	Mouslopoulou et al 2022; Begg et al 2025	na
153	176	Kerasia	Seskio-Kerasia	normal	SE	ENE	25.1	25057.5	active	poor	DC	Caputo & Pavlides 1993; Mouslopoulou et al 2022; Begg et al 2025	na
154	51	Assiros-Analipsi-Scholari	Mygdonia-Volvi	normal	S	NE	53.3	8177.7	active	moderate	DC	Tranos et al 2003; Begg et al 2025	na
155	53	Gerakarou-Liti-Mygdonia	Mygdonia-Volvi	normal	N	E	104	3630.5	active	moderate	DC	Goldsworthy et al 2002; Tranos et al 2003; Zervopoulou & Pavlides 2008; Papanikolaou et al 2022; Begg et al 2025	na
156	16	Komotini-Nea Santa	Stumica-Komotini-Nea Santa	normal	S	E	161.5	43517	probably active	poor	na	Begg et al 2025	possibly strike-slip; no clear dip direction and possible sinistral offset of hillfront
157	39	Belles	Belles	normal	S	E	23.3	22950	probably active	rounded	na	Begg et al 2025	na
158	40	Achladochori	Belles	normal	S	E	32.2	11596.3	active	rounded	DC	Begg et al 2025	bounds late Pleistocene deposits, with facetted spurs behind
159	441	Helike	Helike	normal	NE	SE	37.2	12114	historically active	sharp	DC	Koukouvelas 1998; Lekkas et al 1998; De Martini et al 2004; Bernard et al 2006; Feng et al 2010; Ford et al 2012; Begg et al 2025	facetted spurs; fault extends offshore
160	1	Kavala–Xanthi–Komotini	Kavala-Xanthi-Komotini	normal	S	E	125.7	48921	active	sharp	DC	Bornovas & Rondoyanni-Tsiambaou 1983; Tranos et al 2004; Mountrakis et al 2006; Caputo et al 2012; Kilias et al 2013; Mouslopoulou et al 2014; Begg et al 2025	facetted spurs
161	248	Domokos	Almyros-Domokos	normal	N	SE	58.6	16198.8	active	rounded	DC	Caputo & Pavlides 1993; Palyvos et al 2010; Mouslopoulou et al 2022; Begg et al 2025	eroded facetted spurs
162	459	Skafidia-Ladonas	Skafidia-Ladonas	normal	S	SE	75	9306.9	active	na	na	Begg et al 2025	fault extends offshore
163	461	Lalas	Katakolo-Valtesiniko	normal	S	E	24.5	16733.7	probably active	na	na	Begg et al 2025	na
164	462	Nea Kalivakia	Katakolo-Valtesiniko	normal	N	ENE	26.4	26261.7	probably active	na	DC	Begg et al 2025	na
165	747	Sarakini	Katakolo-Valtesiniko	normal	SE	NE	21.4	10980	probably active	na	na	Begg et al 2025	na
166	500	Vytina	Lykochia	normal	E	SSE	14.2	13983.7	probably active	na	na	Begg et al 2025	na
167	497	Lampia	Kontovazaina-Feneos	normal	SE	SE	32.5	10391.8	probably active	na	na	Begg et al 2025	na
168	438	Demestiha	na	normal	S	SE	30.5	5976.9	probably active	na	na	Roberts & Ganas 2000; Begg et al 2025	na
169	443	Neo Salmeniko	Aigion	normal	SW	SE	12.1	7588.6	probably active	na	na	Begg et al 2025	fault extends offshore
170	436	Vilivina	Chalandritsa-Akrata	normal	N	SE	20	10204.5	probably active	na	na	Ford et al 2012; Begg et al 2025	na
171	435	Zachlorou	Chalandritsa-Akrata	normal	NE	SE	9.7	6729.5	probably active	na	na	Begg et al 2025	na
172	421	Petri	Komi-Petri	normal	S	NE	28.3	28815.3	active	sharp	DC	Wicker et al 2024; Begg et al 2025	facetted spurs
173	100	Vegoritis	Vegoritida	normal	SE	NNE	24.3	6894.9	active	sharp	DC	Goldsworthy & Jackson 2001; Goldsworthy et al 2002; Mountrakis et al 2006; Begg et al 2025	small scarps behind
174	810	Vrontados	na	normal	E	NE	21.5	22462.4	uncertain	na	DC	Chatzipetros et al 2013; Begg et al 2025	na
175	468	Pamisos	Elia	normal	S	E	16.7	17388.6	probably active	na	na	Begg et al 2025	na
176	465	Lapithas	Lapithas	normal	S	SE	52.5	21871.5	probably active	na	DC	Begg et al 2025	fault extends offshore
177	765	Laerma	na	normal	SW	SE	18.8	18915	probably active	na	DC	Begg et al 2025	na
178	16	Komotini-Nea Santa	Stumica-Komotini-Nea Santa	normal	S	E	161.5	8416.6	probably active	na	na	Begg et al 2025	na
179	37	Strymon	Strymon	sinistral strike-slip	S	E	55.5	10120	probably active	na	DC	Mouslopoulou et al 2014b; Begg et al 2025	dip-slip component only observed in hillshade, but geodetic evidence for left lateral strike-slip
180	33	Agriani	Drama-Seres	normal	S	E	18.9	12483.4	probably active	na	DC	Mountrakis et al 2006; Kilias et al 2013; Begg et al 2025	na
181	51	Assiros-Analipsi-Scholari	Mygdonia-Volvi	normal	S	E	53.3	4705.7	active	rounded	DC	Goldsworthy et al 2002; Tranos et al 2003; Mouslopoulou et al 2022; Begg et al 2025	no trace across young fan material
182	1	Kavala–Xanthi–Komotini	Kavala-Xanthi-Komotini	normal	S	ENE	125.7	30408.8	active	rounded	DC	Bornovas & Rondoyanni-Tsiambaou 1983; Mountrakis et al 2006; Kilias et al 2013; Mouslopoulou et al 2014; Begg et al 2025	displaces Quaternary fan deposits
183	1	Kavala–Xanthi–Komotini	Kavala-Xanthi-Komotini	normal	SE	ENE	125.7	47734.8	active	rounded	DC	Bornovas & Rondoyanni-Tsiambaou 1983; Mountrakis et al 2006; Caputo et al 2012; Kilias et al 2013; Mouslopoulou et al 2014; Begg et al 2025	displaces older Quaternary fan deposits
184	144	Saranda	Saranta	normal	S	E	24.6	16094.8	active	moderate	DC	Basili et al 2013; Begg et al 2025	rounded scarp, with facetted spurs
185	142	Petousi-Souli	Tsamantas	normal	S	E	40.4	41398	probably active	na	DC	Basili et al 2013; Begg et al 2025	modified
186	241	Katouna-Amvrakikos	Katouna-Amvrakikos	sinistral strike-slip	E	SSE	68.5	22733.2	active	na	na	Basili et al 2013; Begg et al 2025	mostly offshore
187	436	Vilivina	Chalandritsa-Akrata	normal	N	SE	20	9823.1	probably active	na	na	Wicker et al 2024; Begg et al 2025	na
188	631	Achaia	na	normal	NW	NE	10.2	10185.5	uncertain	na	na	Basili et al 2013; Begg et al 2025	na
189	58	Neochori	na	normal	S	SE	39.4	3322.1	active	poor	na	Mountrakis et al 2006; Mouslopoulou et al 2022; Begg et al 2025	poor lineament in bedrock
190	248	Domokos	Almyros-Domokos	normal	N	SE	58.6	11867.6	active	poor	DC	Palyvos et al 2010; Mouslopoulou et al 2022; Begg et al 2025	facetted spurs
191	260	Agios Minas	na	normal	S	E	13.7	4343.4	active	na	DC	Caputo & Pavlides 1993; Mouslopoulou et al 2022; Begg et al 2025	, extends offshore
192	153	Elati	Deskati-Elati	normal	S	SE	32.7	8020.6	probably active	na	DC	Goldsworthy & Jackson 2001; Mouslopoulou et al 2022; Begg et al 2025	na
193	461	Lalas	Katakolo-Valtesiniko	normal	S	E	24.5	7950.8	probably active	na	na	Begg et al 2025	na
194	471	Pamisos	Messini-Kato Melpia	normal	S	SE	41	4966.3	active	sharp	DC	Mariolakos et al 2001; Fountoulis et al 2014; Begg et al 2025	fault extends offshore
195	515	Kalamata	Kalamata	normal	E	NE	41.8	10476.2	probably active	na	na	Begg et al 2025	na
196	515	Kalamata	Kalamata	normal	E	NNE	41.8	6430.4	historically active	moderate	na	Lyon-Caen et al 1988; Zygouri et al 2023; Begg et al 2025	1986 Kalamata earthquake rupture; mapped by Lyon-Caen et al. 1988
197	441	Helike	Helike	normal	N	SE	37.2	9574.1	active	na	DC	Koukouvelas 1998; Roberts & Ganas 2000; Bernard et al 2006; Wicker et al 2024; Begg et al 2025	uncertain, as marine erosion may have interferred with scarp; fault extends offshore
198	299	Delfi	Delfi	normal	S	NE	51.5	8471	active	moderate	DC	Valkaniotis & Pavlides 2016; Begg et al 2025	scarp within landslide debris; perhaps landslide-related
199	301	Trizona	Messolonghi-Nafpaktos	normal	S	SE	49.3	6816.1	active	rounded	na	Valkaniotis & Pavlides 2016; Begg et al 2025	extends offshore
200	301	Trizona	Messolonghi-Nafpaktos	normal	S	E	49.3	14062.5	active	moderate	DC	Valkaniotis & Pavlides 2016; Begg et al 2025	moderate scarp preserved on bedrock at eastern end of trace; extends offshore
201	288	Kaloskopi	Lokris	normal	N	SE	17.7	17530.7	probably active	na	na	Gouliotis & Papanikolaou 2024; Begg et al 2025	na
202	647	North Evia Gulf	na	normal	SW	SE	8.2	8151.5	probably active	na	DC	Begg et al 2025	na
203	811	Mastichochoria	na	normal	SW	SE	11.8	11847.9	probably active	na	na	Chatzipetros et al 2013; Begg et al 2025	na
204	817	Geras Gulf	na	normal	SW	SE	18.3	12493.3	probably active	na	DC	Chatzipetros et al 2013; Basili et al 2013; Begg et al 2025	na
205	817	Geras Gulf	na	normal	SW	SE	18.3	18357.5	probably active	na	DC	Chatzipetros et al 2013; Basili et al 2013; Begg et al 2025	na
206	833	Kerkyra	na	normal	N	E	21	13751.9	probably active	na	na	Basili et al 2013; Begg et al 2025	modified
207	452	Chavari	na	normal	SE	N	8.7	8313.6	probably active	na	DC	Begg et al 2025	na
208	322	Ormos Ag. Ioannou	Domvrena	normal	SE	E	12.8	3231.3	active	sharp	DC	Lekkas et al 1992; Konstantinou et al 2020; Begg et al 2025	fresh scarp near ridgecrest; fault extends offshore
209	322	Ormos Ag. Ioannou	Domvrena	normal	SE	E	12.8	753.3	active	sharp	DC	Lekkas et al 1992; Konstantinou et al 2020; Begg et al 2025	fresh scarp near ridgecrest; fault extends offshore
210	322	Ormos Ag. Ioannou	Domvrena	normal	SE	E	12.8	836.4	active	sharp	DC	Lekkas et al 1992; Konstantinou et al 2020; Begg et al 2025	fresh scarp near ridgecrest; fault extends offshore
211	322	Ormos Ag. Ioannou	Domvrena	normal	N	E	12.8	1188	active	sharp	DC	Lekkas et al 1992; Konstantinou et al 2020; Begg et al 2025	small antithetic scarp; fault extends offshore
212	322	Ormos Ag. Ioannou	Domvrena	normal	SE	E	12.8	334.4	active	sharp	DC	Lekkas et al 1992; Konstantinou et al 2020; Begg et al 2025	fault extends offshore
213	322	Ormos Ag. Ioannou	Domvrena	normal	SE	E	12.8	506.7	active	sharp	DC	Lekkas et al 1992; Konstantinou et al 2020; Begg et al 2025	fault extends offshore
214	322	Ormos Ag. Ioannou	Domvrena	normal	SE	E	12.8	1206.8	active	sharp	DC	Lekkas et al 1992; Tsodoulos et al 2008; Konstantinou et al 2020; Begg et al 2025	fault extends offshore
215	322	Ormos Ag. Ioannou	Domvrena	normal	SE	E	12.8	843.1	active	sharp	DC	Lekkas et al 1992; Tsodoulos et al 2008; Konstantinou et al 2020; Begg et al 2025	fault extends offshore
216	309	Neochori-Leontari	Neochori-Leontari	normal	S	SE	67.3	2418.7	probably active	na	na	Begg et al 2025	fault extends offshore
217	309	Neochori-Leontari	Neochori-Leontari	normal	S	SE	67.3	5668	probably active	na	na	Begg et al 2025	fault extends offshore
218	309	Neochori-Leontari	Neochori-Leontari	normal	S	SE	67.3	5039	probably active	na	DC	Begg et al 2025	fault extends offshore
219	309	Neochori-Leontari	Neochori-Leontari	normal	S	SE	67.3	2323.5	probably active	na	na	Begg et al 2025	fault extends offshore
220	309	Neochori-Leontari	Neochori-Leontari	normal	S	SE	67.3	1841.5	probably active	na	na	Begg et al 2025	fault extends offshore
221	304	Distomo	Antikyra	normal	SE	NE	21.3	6966.9	probably active	na	DC	Begg et al 2025	na
222	304	Distomo	Antikyra	normal	S	E	21.3	3378.1	probably active	na	DC	Begg et al 2025	na
223	299	Delfi	Delfi	normal	S	NE	51.5	8037.4	active	poor	na	Palyvos et al 2006; Valkaniotis & Pavlides 2016; Begg et al 2025	trace associated with faultline scarp with displacement up to 750 m
224	302	Arachova	Delfi	normal	N	ENE	24.6	24941	probably active	na	na	Valkaniotis & Pavlides 2016; Begg et al 2025	na
225	323	Kaparelli	Kaparelli	normal	S	ENE	23.9	11444.2	active	sharp	DC	Benedetti et al 2003; Chatzipetros et al 2005; Kokkalas et al 2007; Ganas et al 2007; Tsodoulos et al 2008; Begg et al 2025	well developed fresh trace along bedrock hillslope; fault extends offshore
226	323	Kaparelli	na	normal	N	E	23.9	792.3	active	sharp	na	Begg et al 2025	fault extends offshore
227	323	Kaparelli	na	normal	N	E	23.9	599.6	active	rounded	na	Begg et al 2025	fault extends offshore
228	323	Kaparelli	na	normal	N	E	23.9	1227.7	active	moderate	na	Chatzipetros et al 2005; Kokkalas et al 2007; Benedetti et al 2003; Tsodoulos et al 2008; Begg et al 2025	fault extends offshore
229	322	Ormos Ag. Ioannou	Domvrena	normal	SE	E	12.8	3645.2	probably active	na	na	Lekkas et al 1992; Konstantinou et al 2020; Begg et al 2025	fault extends offshore
230	330	Pateras	Pateras	normal	SW	SE	25	11175.6	probably active	na	DC	Morewood & Roberts 1999; Morewood & Roberts 2002; Konstantinou et al 2020Begg et al 2025	na
231	330	Pateras	Pateras	normal	SW	ESE	25	8782	probably active	na	DC	Morewood & Roberts 1999; Morewood & Roberts 2002; Konstantinou et al 2020Begg et al 2025	na
232	330	Pateras	Pateras	normal	SW	E	25	1987.6	probably active	na	na	Collier et al 1998; Morewood & Roberts 1999; Morewood & Roberts 2002; Konstantinou et al 2020; Begg et al 2025	na
233	330	Pateras	Pateras	normal	SW	E	25	2520.7	probably active	na	DC	Morewood & Roberts 1999; Morewood & Roberts 2002; Konstantinou et al 2020Begg et al 2025	na
234	329	Psatha	Psatha	normal	N	E	16.2	6509.4	active	poor	DC	Collier et al 1998; Leeder et al 2002; Sakellariou et al 2007; Konstantinou et al 2020; Begg et al 2025	fault extends offshore
235	357	Pissia	Skinos-Pissia	normal	S	E	22	4953.6	active	poor	DC	Jackson et al 1982; Morewood & Roberts 1999; Morewood & Roberts 2002; Cooper et al 2007; Begg et al 2025	fault extends offshore
236	357	Pissia	Skinos-Pissia	normal	NNW	ENE	22	2587	historically active	moderate	na	Jackson et al 1982; Mechernich et al 2018; Begg et al 2025	1981 Gulf of Corinth; mapped by Collier et al 1998; fault extends offshore
237	357	Pissia	Skinos-Pissia	normal	NNW	ENE	22	3547.1	historically active	rounded	DC	Jackson et al 1982; Collier et al 1998; Mechernich et al 2018; Begg et al 2025	1981 Gulf of Corinth; mapped by Collier et al 1998; fault extends offshore
238	328	Egosthena South	Egosthena_Vilia_Skourta	normal	N	E	22.7	8428.6	probably active	na	DC	Sakellariou et al 2007; Konstantinou et al 2020; Begg et al 2025	na
239	328	Egosthena South	Egosthena_Vilia_Skourta	normal	N	ENE	22.7	1720.5	probably active	na	na	Papanikolaou et al 2002; Konstantinou et al 2020; Begg et al 2025	na
240	328	Egosthena South	Egosthena_Vilia_Skourta	normal	N	ENE	22.7	798.6	probably active	na	na	Papanikolaou et al 2002; Konstantinou et al 2020; Begg et al 2025	na
241	328	Egosthena South	Egosthena_Vilia_Skourta	normal	N	ENE	22.7	745.6	active	poor	na	Papanikolaou et al 2002; Konstantinou et al 2020; Begg et al 2025	very short trace
242	328	Egosthena South	Egosthena_Vilia_Skourta	normal	N	ENE	22.7	1268.2	active	moderate	na	Papanikolaou et al 2002; Konstantinou et al 2020; Begg et al 2025	short trace
243	311	Milesi	Kalamos-Milesi_Malakasa	normal	N	ESE	17.4	2353.6	active	rounded	na	Grutzner et al 2016; Papanikolaou et al 2008; Konstantinou et al 2020; Begg et al 2025	na
244	311	Milesi	Kalamos-Milesi_Malakasa	normal	N	ESE	17.4	9151.2	active	rounded	na	Grutzner et al 2016; Konstantinou et al 2020; Begg et al 2025	na
245	311	Milesi	Kalamos-Milesi_Malakasa	normal	N	ESE	17.4	376.1	active	moderate	na	Papanikolaou et al 2008; Grutzner et al 2016; Konstantinou et al 2020; Begg et al 2025	facetted ridge flank
246	311	Milesi	Kalamos-Milesi_Malakasa	normal	S	ESE	17.4	5269.1	historically active	moderate	na	Goldsworthy et al 2002; Grutzner et al 2016; Konstantinou et al 2020; Begg et al 2025	na
247	327	Malakasa	Kalamos-Milesi_Malakasa	normal	N	ESE	29.2	14049.5	active	poor	DC	Goldsworthy et al 2002; Ganas et al 2005; Papanikolaou & Papanikolaou 2007; Papanikolaou et al 2008; Deligiannakis et al 2018; Konstantinou et al 2020; Begg et al 2025	na
248	316	Kalamos	Kalamos-Milesi_Malakasa	normal	NE	SE	15.3	1375.2	probably active	na	DC	Papanikolaou et al 2008; Begg et al 2025	fault extends offshore
249	316	Kalamos	Kalamos-Milesi_Malakasa	normal	NE	SE	15.3	1813.8	probably active	na	na	Papanikolaou et al 2008; Begg et al 2025	fault extends offshore
250	311	Milesi	Kalamos-Milesi_Malakasa	normal	N	E	17.4	6289.6	active	poor	na	Grutzner et al 2016; Konstantinou et al 2020; Begg et al 2025	na
251	316	Kalamos	Kalamos-Milesi_Malakasa	normal	NE	SE	15.3	7255.1	probably active	na	na	Morewood & Roberts 1999; Morewood & Roberts 2002; Papanikolaou et al 2008; Konstantinou et al 2020; Begg et al 2025	fault extends offshore
252	316	Kalamos	Kalamos-Milesi_Malakasa	normal	NE	SE	15.3	956.8	probably active	na	na	Morewood & Roberts 1999; Morewood & Roberts 2002; Papanikolaou et al 2008; Konstantinou et al 2020; Begg et al 2025	fault extends offshore
253	316	Kalamos	Kalamos-Milesi_Malakasa	normal	NE	SE	15.3	522.5	probably active	na	na	Morewood & Roberts 1999; Morewood & Roberts 2002; Konstantinou et al 2020; Begg et al 2025	fault extends offshore
254	316	Kalamos	Kalamos-Milesi_Malakasa	normal	NE	SE	15.3	523.2	probably active	na	na	Morewood & Roberts 1999; Morewood & Roberts 2002; Konstantinou et al 2020; Begg et al 2025	fault extends offshore
255	316	Kalamos	Kalamos-Milesi_Malakasa	normal	NE	SE	15.3	575.8	probably active	na	DC	Morewood & Roberts 1999; Morewood & Roberts 2002; Konstantinou et al 2020; Begg et al 2025	fault extends offshore
256	316	Kalamos	Kalamos-Milesi_Malakasa	normal	NE	ESE	15.3	5741.8	probably active	rounded	na	Goldsworthy et al 2002; Morewood & Roberts 1999; Morewood & Roberts 2002; Papanikolaou et al 2008; Konstantinou et al 2020; Begg et al 2025	fault extends offshore
257	316	Kalamos	Kalamos-Milesi_Malakasa	normal	NE	E	15.3	1578	probably active	na	DC	Goldsworthy et al 2002; Begg et al 2025	fault extends offshore
258	338	Afindai	Afidnai	normal	N	ESE	8.7	4935.1	probably active	na	DC	Goldsworthy et al 2002; Papanikolaou & Papanikolaou 2007; Papanikolaou et al 2008; Konstantinou et al 2020; Begg et al 2025	na
259	338	Afindai	Afidnai	normal	N	E	8.7	4058.9	probably active	na	DC	Goldsworthy et al 2002; Morewood & Roberts 1999; Morewood & Roberts 2002 ; Papanikolaou et al 2008; Konstantinou et al 2020; Begg et al 2025	na
260	342	Dionysos-Penteli	Dionysos-Penteli	normal	NE	NE	14.9	672.9	probably active	na	DC	Lekkas et al 1995; Ganas et al 2005; Konstantinou et al 2020; Begg et al 2025	na
261	342	Dionysos-Penteli	Dionysos-Penteli	normal	NE	SE	14.9	7880.8	probably active	na	DC	Lekkas et al 1995; Ganas et al 2005; Konstantinou et al 2020; Begg et al 2025	na
262	333	Elefsis-Thriasio	Elefsis-Thriasio	normal	SW	SE	19.2	10590.4	probably active	na	DC	Goldsworthy et al 2002; Ganas et al 2005; Mariolakos et al 2000; Konstantinou et al 2020; Begg et al 2025	na
263	333	Elefsis-Thriasio	Elefsis-Thriasio	normal	SW	SE	19.2	3484.6	probably active	na	DC	Ganas et al 2005; Mariolakos et al 2000; Konstantinou et al 2020; Begg et al 2025	na
264	335	Thrakomakedones	Fyli-Thrakomakedones	normal	S	E	13.2	7941.5	active	rounded	DC	Ganas et al 2004; Mariolakos et al 2000; Papanikolaou et al 2008; Konstantinou et al 2020; Begg et al 2025	na
265	355	Loutraki (Osios Potapios)	Loutraki-Saros	normal	SW	ESE	14.7	4876.1	active	rounded	na	Collier et al 1998; Mechernich et al 2018; Konstantinou et al 2020; Begg et al 2025	fault extends offshore
266	359	Kamariza	Skinos-Pissia	normal	N	E	11.9	4355.9	active	sharp	DC	Mariolakos et al 2001; Mechernich et al 2018; Konstantinou et al 2020; Begg et al 2025	Extent of historic rupture based on Mechernich et al 2018; fault extends offshore
267	359	Kamariza	Skinos-Pissia	normal	N	ESE	11.9	4783.2	active	rounded	DC	Jackson et al 1982; Mariolakos et al 2001; Mechernich et al 2018; Konstantinou et al 2020; Begg et al 2025	Extent of historic rupture based on Mechernich et al 2018; fault extends offshore
268	358	Skinos	Skinos-Pissia	normal	N	ESE	31.4	1847.4	probably active	na	DC	Mariolakos et al 2001; Konstantinou et al 2020; Begg et al 2025	fault extends offshore
269	744	Saros	Loutraki-Saros	normal	SW	ESE	22.6	20976.5	probably active	na	DC	Mack et al 2009; Mechernich et al 2018; Konstantinou et al 2020; Begg et al 2025	fault extends offshore
270	323	Kaparelli	Kaparelli	normal	S	ENE	23.9	3228.9	active	rounded	DC	Collier et al 1998; Benedetti et al 2003; Chatzipetros et al 2005; Kokkalas et al 2007; Begg et al 2025	fault extends offshore
271	326	Vilia-Skourta	Egosthena_Vilia_Skourta	normal	S	E	48.2	6589.9	probably active	na	na	Papanikolaou et al 2002; Konstantinou et al 2020; Begg et al 2025	na
272	326	Vilia-Skourta	Egosthena_Vilia_Skourta	normal	S	E	48.2	6008	probably active	na	na	Papanikolaou et al 2002; Konstantinou et al 2020; Begg et al 2025	na
273	318	Akraifnio	Yliki	normal	S	ENE	37	6677.3	active	moderate	DC	Tsodoulos et al 2008; Begg et al 2025	na
274	318	Akraifnio	Yliki	normal	S	SE	37	12781.8	probably active	na	DC	Begg et al 2025	na
275	318	Akraifnio	Yliki	normal	S	E	37	14501.3	probably active	na	DC	Begg et al 2025	na
276	326	Vilia-Skourta	Egosthena_Vilia_Skourta	normal	S	ENE	48.2	13704.1	probably active	na	DC	Lekkas et al 1992; Tsodoulos et al 2008; Konstantinou et al 2020; Begg et al 2025	na
277	363	Kenchraies	Kenchreai	normal	N	E	10.3	10452.5	historically active	moderate	DC	Goldsworthy & Jackson 2001; Koukouvelas et al 2017; Gawthorpe et al 2017; Copley et al 2018; Begg et al 2025	fault extends offshore
278	374	Aggelokastro	Limnes	normal	N	SE	24.2	4055.4	probably active	na	na	Begg et al 2025	fault extends offshore
279	368	Klenia-Dervenakia	Klenia-Dervenakia	normal	N	ENE	37.6	29504.1	probably active	na	DC	Ghisetti & Vezzari 2005; Gawthorpe et al 2017; Begg et al 2025	fault extends offshore
280	324	Erithres-Dafnes	Erithres-Dafnes	normal	N	ENE	32.8	25335.8	probably active	na	DC	Tsodoulos et al 2008; Konstantinou et al 2020; Begg et al 2025	na
281	309	Neochori-Leontari	Neochori-Leontari	normal	SE	ENE	67.3	6740.9	active	sharp	DC	Ganas et al 2007; Tsodoulos et al 2008; Konstantinou et al 2020; Begg et al 2025	fault extends offshore
282	309	Neochori-Leontari	Neochori-Leontari	normal	SE	ENE	67.3	9688.2	active	sharp	DC	Ganas et al 2007; Tsodoulos et al 2008; Konstantinou et al 2020; Begg et al 2025	fault extends offshore
283	310	Kallithea	Kallithea	normal	S	E	15.9	4125.4	active	sharp	DC	Tsodoulos et al 2008; Sboras et al 2010; Konstantinou et al 2020; Begg et al 2025	na
284	310	Kallithea	Kallithea	normal	S	E	15.9	9185.2	active	sharp	DC	Tsodoulos et al 2008; Sboras et al 2010; Konstantinou et al 2020; Begg et al 2025	na
285	310	Kallithea	Kallithea	normal	S	E	15.9	2513.3	probably active	na	na	Tsodoulos et al 2008; Sboras et al 2010; Konstantinou et al 2020; Begg et al 2025	na
286	310	Kallithea	Kallithea	normal	S	E	15.9	5059.7	active	sharp	DC	Tsodoulos et al 2008; Sboras et al 2010; Konstantinou et al 2020; Begg et al 2025	na
287	310	Kallithea	Kallithea	normal	S	E	15.9	2544.5	active	poor	DC	Tsodoulos et al 2008; Sboras et al 2010; Konstantinou et al 2020; Begg et al 2025	na
288	310	Kallithea	Kallithea	normal	S	E	15.9	6529.2	probably active	na	DC	Tsodoulos et al 2008; Sboras et al 2010; Konstantinou et al 2020; Begg et al 2025	na
289	310	Kallithea	Kallithea	normal	S	SE	15.9	4000.3	probably active	na	DC	Tsodoulos et al 2008; Sboras et al 2010; Konstantinou et al 2020; Begg et al 2025	na
290	310	Kallithea	Kallithea	normal	S	SE	15.9	4736.4	probably active	na	DC	Tsodoulos et al 2008; Sboras et al 2010; Konstantinou et al 2020; Begg et al 2025	na
291	310	Kallithea	Kallithea	normal	S	ESE	15.9	2083.7	active	moderate	DC	Tsodoulos et al 2008; Sboras et al 2010; Konstantinou et al 2020; Begg et al 2025	na
292	307	Elaionas	Elaionas-Aliartos	normal	N	SE	43.7	820.2	probably active	na	na	Lekkas et al 1992; Konstantinou et al 2020; Begg et al 2025	na
293	289	Gravia	Tithorea Transfer	normal	W	SE	29.7	13290.4	probably active	na	na	Begg et al 2025	na
294	289	Gravia	Tithorea Transfer	normal	W	SE	29.7	2433.4	probably active	na	na	Begg et al 2025	na
295	289	Gravia	Tithorea Transfer	normal	W	SE	29.7	3678.4	probably active	na	na	Begg et al 2025	na
296	375	Amarianos	Amarianos	normal	S	SE	24.7	20539.9	probably active	na	DC	Lekkas et al 1992; Konstantinou et al 2020; Begg et al 2025	na
297	380	Nisida	Palaia Epidayros	normal	NE	SE	8.9	8886.7	probably active	na	na	Begg et al 2025	fault extends offshore
298	378	Palaia Epidauros	Palaia Epidayros	normal	SW	SE	13.1	3745.8	probably active	na	na	Begg et al 2025	na
299	347	Ymittos	Ymitos	normal	E	NE	22.2	6995.3	probably active	na	DC	Lekkas et al 1995; Konstantinou et al 2020; Begg et al 2025	na
300	308	Kyriaki	Delfi	normal	NE	SE	20.3	13916	probably active	na	na	Begg et al 2025	na
301	308	Kyriaki	Delfi	normal	SE	SE	20.3	7313.6	probably active	na	na	Begg et al 2025	na
302	308	Kyriaki	Delfi	normal	S	SE	20.3	8901	probably active	na	DC	Begg et al 2025	na
303	308	Kyriaki	Delfi	normal	S	SE	20.3	4570.9	probably active	na	na	Begg et al 2025	na
304	350	Vravrona	na	normal	SW	ESE	3.9	3457.1	probably active	na	na	Papanikolaou et al 2002; Konstantinou et al 2020; Begg et al 2025	fault extends offshore
305	348	Thoriko	Thoriko-Keratea	normal	SW	ESE	4.5	3653.3	probably active	na	DC	Papanikolaou et al 2002; Konstantinou et al 2020; Begg et al 2025	na
306	349	Keratea	Thoriko-Keratea	normal	NE	ESE	8	7850.1	probably active	na	DC	Papanikolaou et al 2002; Konstantinou et al 2020; Begg et al 2025	na
307	742	Parnitha	Parnitha-Poikilo_Salamina	normal	SE	NE	4.4	4511	probably active	na	DC	Mariolakos et al 2000; Konstantinou et al 2020; Begg et al 2025	na
308	306	Yliki	Yliki	normal	N	SE	73.6	19010.6	probably active	na	DC	Begg et al 2025	na
309	306	Yliki	Yliki	normal	N	E	73.6	6205.6	probably active	na	na	Begg et al 2025	na
310	307	Elaionas	Elaionas-Aliartos	normal	S	SE	43.7	15714.8	probably active	na	DC	Lekkas et al 1992; Konstantinou et al 2020; Begg et al 2025	na
311	309	Neochori-Leontari	Neochori-Leontari	normal	S	SE	67.3	8192.5	probably active	na	DC	Lekkas et al 1992; Konstantinou et al 2020; Begg et al 2025	fault extends offshore
312	307	Elaionas	Elaionas-Aliartos	normal	N	SE	43.7	8441.6	probably active	na	na	Lekkas et al 1992; Konstantinou et al 2020; Begg et al 2025	na
313	306	Yliki	Yliki	normal	N	E	73.6	10543	probably active	na	DC	Begg et al 2025	na
314	334	Fyli	Fyli-Thrakomakedones	normal	SW	ESE	15	5989.1	active	moderate	DC	Collier et al 1998; Goldsworthy et al 2002; Ganas et al 2004; Mariolakos et al 2000; Konstantinou et al 2020; Begg et al 2025	na
315	334	Fyli	Fyli-Thrakomakedones	normal	SW	ESE	15	3528.1	active	rounded	na	Ganas et al 2004; Ganas et al 2005; Konstantinou et al 2020; Begg et al 2025	na
316	334	Fyli	Fyli-Thrakomakedones	normal	SW	ESE	15	3426.6	active	poor	na	Ganas et al 2004; Ganas et al 2005; Konstantinou et al 2020; Begg et al 2025	na
317	352	Salamis 2	Parnitha-Poikilo_Salamina	normal	N	E	5.4	3782.9	probably active	na	DC	Mariolakos et al 2001; Papanikolaou et al 2002; Konstantinou et al 2020; Begg et al 2025	fault extends offshore
318	352	Salamis 2	Parnitha-Poikilo_Salamina	normal	N	E	5.4	3616	probably active	na	DC	Mariolakos et al 2001; Papanikolaou et al 2002; Konstantinou et al 2020; Begg et al 2025	fault extends offshore
319	351	Salamis 1	Parnitha-Poikilo_Salamina	normal	N	ESE	8.4	3600.2	probably active	na	na	Mariolakos et al 2001; Papanikolaou et al 2002; Konstantinou et al 2020; Begg et al 2025	fault extends offshore
320	351	Salamis 1	Parnitha-Poikilo_Salamina	normal	N	ESE	8.4	1290.7	probably active	na	na	Mariolakos et al 2001; Papanikolaou et al 2002; Konstantinou et al 2020; Begg et al 2025	fault extends offshore
321	354	Salamis 4	Parnitha-Poikilo_Salamina	normal	N	ENE	12.5	2722.6	probably active	na	DC	Begg et al 2025	fault extends offshore
322	354	Salamis 4	Parnitha-Poikilo_Salamina	normal	N	ENE	12.5	3338.8	probably active	na	na	Mariolakos et al 2001; Papanikolaou et al 2002; Konstantinou et al 2020; Begg et al 2025	fault extends offshore
323	354	Salamis 4	Parnitha-Poikilo_Salamina	normal	N	ENE	12.5	3226.6	probably active	na	na	Mariolakos et al 2001; Papanikolaou et al 2002; Konstantinou et al 2020; Begg et al 2025	fault extends offshore
324	353	Salamis 3	Parnitha-Poikilo_Salamina	normal	N	E	7.4	7500.1	probably active	na	DC	Mariolakos et al 2001; Papanikolaou et al 2002; Konstantinou et al 2020; Begg et al 2025	fault extends offshore
325	345	Aigaleo	Parnitha-Poikilo_Salamina	normal	SE	NE	9.5	6783.3	probably active	na	DC	Mariolakos et al 2001; Konstantinou et al 2020; Begg et al 2025	na
326	344	Poikilo	Parnitha-Poikilo_Salamina	normal	SE	NE	16	7500.9	probably active	na	DC	Papanikolaou et al 2002; Mariolakos et al 2000; Konstantinou et al 2020; Begg et al 2025	na
327	347	Ymittos	Ymitos	normal	E	NE	22.2	1000.6	probably active	na	DC	Lekkas et al 1995; Konstantinou et al 2020; Begg et al 2025	na
328	347	Ymittos	Ymitos	normal	E	NE	22.2	912.4	probably active	na	DC	Lekkas et al 1995; Konstantinou et al 2020; Begg et al 2025	na
329	347	Ymittos	Ymitos	normal	E	NE	22.2	1396.9	probably active	na	DC	Lekkas et al 1995; Konstantinou et al 2020; Begg et al 2025	na
330	348	Thoriko	Thoriko-Keratea	normal	SW	ESE	4.5	557.5	probably active	na	DC	Papanikolaou et al 2002; Konstantinou et al 2020; Begg et al 2025	na
331	344	Poikilo	Parnitha-Poikilo_Salamina	normal	SE	NE	16	4360.7	probably active	na	na	Papanikolaou et al 2002; Konstantinou et al 2020; Begg et al 2025	na
332	333	Elefsis-Thriasio	Elefsis-Thriasio	normal	SW	ESE	19.2	1927	probably active	na	na	Begg et al 2025	na
333	333	Elefsis-Thriasio	Elefsis-Thriasio	normal	SW	ESE	19.2	890.5	probably active	na	na	Begg et al 2025	na
334	333	Elefsis-Thriasio	Elefsis-Thriasio	normal	NE	ESE	19.2	1181.2	probably active	na	na	Begg et al 2025	na
335	333	Elefsis-Thriasio	Elefsis-Thriasio	normal	SSW	SE	19.2	1332.7	probably active	na	na	Mariolakos et al 2000; Begg et al 2025	na
336	333	Elefsis-Thriasio	Elefsis-Thriasio	normal	SSW	SE	19.2	1058.8	probably active	na	na	Begg et al 2025	na
337	333	Elefsis-Thriasio	Elefsis-Thriasio	normal	SSW	SE	19.2	1167.9	probably active	na	na	Mariolakos et al 2000; Begg et al 2025	na
338	344	Poikilo	Parnitha-Poikilo_Salamina	normal	SE	NE	16	890.4	probably active	na	na	Begg et al 2025	na
339	344	Poikilo	Parnitha-Poikilo_Salamina	normal	N	ESE	16	728.8	probably active	na	na	Begg et al 2025	na
340	322	Ormos Ag. Ioannou	Domvrena	normal	SE	E	12.8	1317.5	active	poor	DC	Lekkas et al 1992; Konstantinou et al 2020; Begg et al 2025	fault extends offshore
341	322	Ormos Ag. Ioannou	Domvrena	normal	SE	E	12.8	6504.5	active	sharp	DC	Lekkas et al 1992; Konstantinou et al 2020; Begg et al 2025	fault extends offshore
342	309	Neochori-Leontari	Neochori-Leontari	normal	SW	SE	67.3	3134.3	probably active	na	na	Begg et al 2025	fault extends offshore
343	328	Egosthena South	Egosthena_Vilia_Skourta	normal	N	E	22.7	3978.4	probably active	na	na	Papanikolaou et al 2002; Konstantinou et al 2020; Begg et al 2025	na
344	328	Egosthena South	Egosthena_Vilia_Skourta	normal	N	ENE	22.7	2455.4	probably active	na	na	Papanikolaou et al 2002; Konstantinou et al 2020; Begg et al 2025	na
345	328	Egosthena South	Egosthena_Vilia_Skourta	normal	N	E	22.7	2451.9	probably active	na	na	Papanikolaou et al 2002; Konstantinou et al 2020; Begg et al 2025	na
346	359	Kamariza	Skinos-Pissia	normal	N	ENE	11.9	2296.9	probably active	na	na	Mariolakos et al 2001; Konstantinou et al 2020; Begg et al 2025	fault extends offshore
347	357	Pissia	Skinos-Pissia	normal	NNW	ENE	22	6459	probably active	na	DC	Collier et al 1998; Mechernich et al 2018; Begg et al 2025	Extent of rupture based on Collier et al 1998; fault extends offshore
348	357	Pissia	Skinos-Pissia	normal	N	ESE	22	1468.9	active	poor	DC	Morewood & Roberts 1999; Morewood & Roberts 2002; Cooper et al 2007; Mechernich et al 2018; Robertson et al 2020; Begg et al 2025	fault extends offshore
349	357	Pissia	Skinos-Pissia	normal	N	ESE	22	1426.5	probably active	na	DC	Morewood & Roberts 1999; Morewood & Roberts 2002; Cooper et al 2007; Mechernich et al 2018; Begg et al 2025	fault extends offshore
350	323	Kaparelli	Kaparelli	normal	S	ENE	23.9	4904	active	moderate	DC	Collier et al 1998; Benedetti et al 2003; Chatzipetros et al 2005; Kokkalas et al 2007; Begg et al 2025	fault extends offshore
351	323	Kaparelli	Kaparelli	normal	S	ENE	23.9	798.2	active	poor	DC	Benedetti et al 2003; Chatzipetros et al 2005; Kokkalas et al 2007; Tsodoulos et al 2008; Begg et al 2025	fault extends offshore
352	323	Kaparelli	Kaparelli	normal	S	ENE	23.9	809.6	active	poor	DC	Benedetti et al 2003; Chatzipetros et al 2005; Kokkalas et al 2007; Tsodoulos et al 2008; Begg et al 2025	fault extends offshore
353	326	Vilia-Skourta	Egosthena_Vilia_Skourta	normal	S	E	48.2	6973.3	probably active	na	na	Papanikolaou et al 2002; Konstantinou et al 2020; Begg et al 2025	na
354	358	Skinos	Skinos-Pissia	normal	NW	NNE	31.4	2051.2	probably active	na	na	Leeder et al 2002; Sakellariou et al 2007; Begg et al 2025	fault extends offshore
355	358	Skinos	Skinos-Pissia	normal	NW	E	31.4	1583.2	probably active	na	na	Leeder et al 2002; Sakellariou et al 2007; Begg et al 2025	fault extends offshore
356	357	Pissia	Skinos-Pissia	normal	N	ESE	22	851.3	active	poor	na	Jackson et al 1982; Morewood & Roberts 1999; Cooper et al 2007; Robertson et al 2020; Begg et al 2025	fault extends offshore
357	357	Pissia	Skinos-Pissia	normal	N	ESE	22	3894.3	probably active	na	DC	Jackson et al 1982; Morewood & Roberts 1999; Morewood & Roberts 2002; Cooper et al 2007; Robertson et al 2020; Begg et al 2025	fault extends offshore
358	744	Saros	Loutraki-Saros	normal	SW	NE	22.6	1153.6	probably active	na	DC	Mack et al 2009; Konstantinou et al 2020; Begg et al 2025	fault extends offshore
359	360	Kalamaki-Isthmia	Kalamaki-Isthmia	normal	SE	ENE	14.4	8996.4	probably active	na	DC	Papanikolaou et al 2015; Begg et al 2025	na
360	328	Egosthena South	Egosthena_Vilia_Skourta	normal	N	ENE	22.7	1117.1	probably active	na	na	Papanikolaou et al 2002; Konstantinou et al 2020; Begg et al 2025	na
361	328	Egosthena South	Egosthena_Vilia_Skourta	normal	N	ENE	22.7	3397.8	probably active	na	na	Papanikolaou et al 2002; Konstantinou et al 2020; Begg et al 2025	na
362	390	Thermisia	Fournoi	normal	S	SE	14.6	14805.3	probably active	na	DC	Begg et al 2025	na
363	390	Thermisia	Fournoi	normal	S	SE	14.6	1166.2	probably active	na	na	Begg et al 2025	na
364	390	Thermisia	Fournoi	normal	S	SE	14.6	732.7	probably active	na	na	Begg et al 2025	na
365	390	Thermisia	Fournoi	normal	S	SE	14.6	611.4	probably active	na	na	Begg et al 2025	na
366	391	Kampos	Fournoi	normal	N	SE	2.4	2316.5	probably active	na	DC	Begg et al 2025	na
367	390	Thermisia	Fournoi	normal	N	SE	14.6	1045.3	probably active	na	na	Begg et al 2025	na
368	389	Fournoi	Fournoi	normal	N	SE	6.1	6093.2	probably active	na	DC	Begg et al 2025	na
369	390	Thermisia	Fournoi	normal	S	SE	14.6	2680.9	probably active	na	DC	Begg et al 2025	na
370	390	Thermisia	Fournoi	normal	S	SE	14.6	1838.4	probably active	na	na	Begg et al 2025	na
371	408	Ydra 4	na	normal	N	NE	6	3862.2	active	poor	na	Begg et al 2025	fault extends offshore
372	406	Ydra 2	na	normal	N	NE	6.2	6017.1	active	poor	na	Begg et al 2025	fault extends offshore
373	405	Ydra 1	na	normal	N	NE	17	9375.6	active	poor	na	Begg et al 2025	fault extends offshore
374	405	Ydra 1	na	normal	N	NE	17	6497.5	active	poor	na	Begg et al 2025	fault extends offshore
375	408	Ydra 4	na	normal	N	NE	6	5942.4	active	poor	na	Begg et al 2025	fault extends offshore
376	387	Troizina	Troizina-Galatas	normal	N	SE	14.7	4107.6	active	rounded	DC	Begg et al 2025	fault extends offshore
377	388	Iliokastro	Troizina-Galatas	normal	S	SE	31.5	12604.4	active	poor	DC	Begg et al 2025	fault extends offshore
378	743	Chelidonou	Ymitos	normal	N	NE	1.8	1215	probably active	na	na	Lekkas et al 1995; Konstantinou et al 2020; Begg et al 2025	na
379	743	Chelidonou	Ymitos	normal	N	NE	1.8	1871	probably active	na	na	Lekkas et al 1995; Konstantinou et al 2020; Begg et al 2025	possibly bedding?
380	357	Pissia	Skinos-Pissia	normal	NNW	E	22	1756.8	active	poor	na	Mechernich et al 2018; Begg et al 2025	fault extends offshore
381	347	Ymittos	Ymitos	normal	E	NE	22.2	9678.8	probably active	na	DC	Lekkas et al 1995; Konstantinou et al 2020; Begg et al 2025	na
382	326	Vilia-Skourta	Egosthena_Vilia_Skourta	normal	S	ENE	48.2	4365.4	probably active	na	na	Lekkas et al 1992; Konstantinou et al 2020; Begg et al 2025	na
383	351	Salamis 1	Parnitha-Poikilo_Salamina	normal	SE	E	8.4	1141.2	probably active	na	na	Mariolakos et al 2001; Konstantinou et al 2020; Begg et al 2025	fault extends offshore
384	351	Salamis 1	Parnitha-Poikilo_Salamina	normal	N	ESE	8.4	1025.1	probably active	na	DC	Mariolakos et al 2001; Papanikolaou et al 2002; Konstantinou et al 2020; Begg et al 2025	fault extends offshore
385	351	Salamis 1	Parnitha-Poikilo_Salamina	normal	N	ESE	8.4	1213.1	probably active	na	na	Mariolakos et al 2001; Papanikolaou et al 2002; Konstantinou et al 2020; Begg et al 2025	fault extends offshore
386	386	Didyma	Didyma	normal	S	E	25.8	5224.1	active	moderate	DC	Begg et al 2025	na
387	354	Salamis 4	Parnitha-Poikilo_Salamina	normal	S	ENE	12.5	2564.7	probably active	na	na	Mariolakos et al 2001; Papanikolaou et al 2002; Konstantinou et al 2020; Begg et al 2025	fault extends offshore
388	330	Pateras	Pateras	normal	SW	ESE	25	7384.5	probably active	na	DC	Morewood & Roberts 1999; Morewood & Roberts 2002; Konstantinou et al 2020; Begg et al 2025	na
389	332	Ag. Georgios	Psatha	normal	S	ENE	23.9	1600.4	probably active	na	na	Lekkas et al 1992; Konstantinou et al 2020; Begg et al 2025	na
390	332	Ag. Georgios	Psatha	normal	S	E	23.9	6107.2	probably active	na	DC	Lekkas et al 1992; Konstantinou et al 2020; Begg et al 2025	na
391	332	Ag. Georgios	Psatha	normal	S	E	23.9	13735.2	probably active	na	DC	Lekkas et al 1992; Konstantinou et al 2020; Begg et al 2025	na
392	332	Ag. Georgios	Psatha	normal	S	E	23.9	6259.6	probably active	na	na	Lekkas et al 1992; Konstantinou et al 2020; Begg et al 2025	na
393	332	Ag. Georgios	Psatha	normal	S	ENE	23.9	520.2	probably active	na	na	Lekkas et al 1992; Konstantinou et al 2020; Begg et al 2025	na
394	332	Ag. Georgios	Psatha	normal	S	ENE	23.9	687.5	probably active	na	na	Lekkas et al 1992; Konstantinou et al 2020; Begg et al 2025	na
395	329	Psatha	Psatha	normal	N	E	16.2	10486.9	active	moderate	DC	Leeder et al 2002; Sakellariou et al 2007; Konstantinou et al 2020; Begg et al 2025	fault extends offshore
396	328	Egosthena South	Egosthena_Vilia_Skourta	normal	N	ENE	22.7	3295.9	probably active	na	DC	Papanikolaou et al 2002; Konstantinou et al 2020; Begg et al 2025	na
397	358	Skinos	Skinos-Pissia	normal	N	E	31.4	1786.2	probably active	na	DC	Jackson et al 1982; Mariolakos et al 2001; Konstantinou et al 2020; Begg et al 2025	fault extends offshore
398	357	Pissia	Skinos-Pissia	normal	N	ESE	22	2102.7	active	poor	DC	Jackson et al 1982; Mariolakos et al 2001; Cooper et al 2007; Konstantinou et al 2020; Begg et al 2025	fault extends offshore
399	357	Pissia	Skinos-Pissia	normal	N	ESE	22	1572.1	probably active	na	DC	Mariolakos et al 2001; Cooper et al 2007; Konstantinou et al 2020; Begg et al 2025	fault extends offshore
400	358	Skinos	Skinos-Pissia	normal	N	ESE	31.4	2500.8	probably active	na	na	Jackson et al 1982; Mariolakos et al 2001; Konstantinou et al 2020; Begg et al 2025	fault extends offshore
401	358	Skinos	Skinos-Pissia	normal	S	ENE	31.4	633.5	probably active	na	na	Jackson et al 1982; Begg et al 2025	fault extends offshore
402	358	Skinos	Skinos-Pissia	normal	N	ESE	31.4	1336.9	probably active	na	na	Mariolakos et al 2001; Konstantinou et al 2020; Begg et al 2025	fault extends offshore
403	359	Kamariza	Skinos-Pissia	normal	N	ESE	11.9	1570.3	active	rounded	DC	Mariolakos et al 2001; Mechernich et al 2018; Konstantinou et al 2020; Begg et al 2025	Extent of historic rupture based on Mechernich et al 2018; fault extends offshore
404	359	Kamariza	Skinos-Pissia	normal	N	E	11.9	2836.7	probably active	na	DC	Mariolakos et al 2001; Konstantinou et al 2020; Begg et al 2025	fault extends offshore
405	361	Examilia	Examilia	normal	NW	ESE	7.8	1776	active	moderate	DC	Lekkas et al 1992; Konstantinou et al 2020; Begg et al 2025	na
406	360	Kalamaki-Isthmia	Kalamaki-Isthmia	normal	SE	E	14.4	4980.6	probably active	na	DC	Papanikolaou et al 2015; Begg et al 2025	na
407	360	Kalamaki-Isthmia	Kalamaki-Isthmia	normal	SE	E	14.4	808.8	probably active	na	na	Papanikolaou et al 2015; Begg et al 2025	na
408	360	Kalamaki-Isthmia	Kalamaki-Isthmia	normal	SE	E	14.4	5353.6	probably active	na	DC	Papanikolaou et al 2015; Begg et al 2025	na
409	360	Kalamaki-Isthmia	Kalamaki-Isthmia	normal	SE	E	14.4	6138.8	probably active	na	DC	Papanikolaou et al 2015; Begg et al 2025	na
410	335	Thrakomakedones	Fyli-Thrakomakedones	normal	S	ESE	13.2	5272.4	active	rounded	na	Ganas et al 2004; Mariolakos et al 2000; Konstantinou et al 2020; Begg et al 2025	na
411	334	Fyli	Fyli-Thrakomakedones	normal	SW	ESE	15	4681.2	active	rounded	na	Ganas et al 2004; Ganas et al 2005; Konstantinou et al 2020; Begg et al 2025	na
412	334	Fyli	Fyli-Thrakomakedones	normal	SW	ESE	15	1136.1	active	sharp	na	Ganas et al 2004; Ganas et al 2005; Konstantinou et al 2020; Begg et al 2025	na
413	335	Thrakomakedones	Fyli-Thrakomakedones	normal	S	ESE	13.2	1438	probably active	na	DC	Ganas et al 2004; Konstantinou et al 2020; Begg et al 2025	na
414	326	Vilia-Skourta	Egosthena_Vilia_Skourta	normal	S	E	48.2	19200.6	probably active	na	DC	Lekkas et al 1992; Goldsworthy et al 2002; Konstantinou et al 2020; Begg et al 2025	na
415	379	Ano Fanari	Palaia Epidayros	normal	S	SE	7.3	2422.1	probably active	na	DC	Begg et al 2025	fault extends offshore
416	379	Ano Fanari	Palaia Epidayros	normal	S	SE	7.3	1588.5	probably active	na	na	Begg et al 2025	fault extends offshore
417	372	Sofiko	Sofiko-Mykines	normal	S	ENE	18.4	8416.8	probably active	na	DC	Lekkas et al 1992; Konstantinou et al 2020; Begg et al 2025	na
418	369	Kiourkati	Sofiko-Mykines	normal	S	ESE	6	3116.9	probably active	na	DC	Lekkas et al 1992; Konstantinou et al 2020; Begg et al 2025	na
419	642	Agios Vlassis	Sofiko-Mykines	normal	S	SE	2.5	1834.5	probably active	na	DC	Lekkas et al 1992; Konstantinou et al 2020; Begg et al 2025	na
420	370	Ilios	Sofiko-Mykines	normal	S	SE	6.3	1810	probably active	na	DC	Lekkas et al 1992; Konstantinou et al 2020; Begg et al 2025	na
421	369	Kiourkati	Sofiko-Mykines	normal	S	ENE	6	1983.8	probably active	na	na	Lekkas et al 1992; Konstantinou et al 2020; Begg et al 2025	na
422	369	Kiourkati	Sofiko-Mykines	normal	S	ENE	6	3450.4	probably active	na	na	Lekkas et al 1992; Konstantinou et al 2020; Begg et al 2025	na
423	370	Ilios	Sofiko-Mykines	normal	S	ESE	6.3	5002.7	probably active	na	DC	Lekkas et al 1992; Konstantinou et al 2020; Begg et al 2025	na
424	370	Ilios	Sofiko-Mykines	normal	S	SE	6.3	1641.7	probably active	na	DC	Lekkas et al 1992; Konstantinou et al 2020; Begg et al 2025	na
425	371	Korfos	Sofiko-Mykines	normal	S	ENE	7.7	2544	probably active	na	na	Lekkas et al 1992; Konstantinou et al 2020; Begg et al 2025	na
426	371	Korfos	Sofiko-Mykines	normal	S	E	7.7	687	probably active	na	na	Lekkas et al 1992; Konstantinou et al 2020; Begg et al 2025	na
427	371	Korfos	Sofiko-Mykines	normal	S	E	7.7	669.8	probably active	na	na	Lekkas et al 1992; Konstantinou et al 2020; Begg et al 2025	na
428	371	Korfos	Sofiko-Mykines	normal	S	E	7.7	656.8	probably active	na	DC	Lekkas et al 1992; Konstantinou et al 2020; Begg et al 2025	na
429	371	Korfos	Sofiko-Mykines	normal	S	E	7.7	1355.5	probably active	na	DC	Lekkas et al 1992; Konstantinou et al 2020; Begg et al 2025	na
430	371	Korfos	Sofiko-Mykines	normal	S	E	7.7	2841.3	probably active	na	DC	Lekkas et al 1992; Konstantinou et al 2020; Begg et al 2025	na
431	368	Klenia-Dervenakia	Klenia-Dervenakia	normal	S	SE	37.6	2651.8	probably active	na	DC	Lekkas et al 1992; Konstantinou et al 2020; Begg et al 2025	fault extends offshore
432	368	Klenia-Dervenakia	Klenia-Dervenakia	normal	S	ESE	37.6	2850.7	probably active	na	DC	Lekkas et al 1992; Konstantinou et al 2020; Begg et al 2025	fault extends offshore
433	372	Sofiko	Sofiko-Mykines	normal	S	ENE	18.4	2470.5	probably active	na	DC	Lekkas et al 1992; Konstantinou et al 2020; Begg et al 2025	na
434	372	Sofiko	Sofiko-Mykines	normal	S	E	18.4	1077.4	probably active	na	na	Lekkas et al 1992; Konstantinou et al 2020; Begg et al 2025	na
435	372	Sofiko	Sofiko-Mykines	normal	S	E	18.4	1843.5	probably active	na	na	Lekkas et al 1992; Konstantinou et al 2020; Begg et al 2025	na
436	372	Sofiko	Sofiko-Mykines	normal	S	E	18.4	1043.3	probably active	na	na	Lekkas et al 1992; Konstantinou et al 2020; Begg et al 2025	na
437	373	Limnes	Limnes	normal	S	ENE	24.2	20183.9	probably active	na	DC	Lekkas et al 1992; Konstantinou et al 2020; Begg et al 2025	fault extends offshore
438	303	Itea Gulf	Neochori-Leontari	normal	S	SE	21.5	3683.8	probably active	na	DC	Begg et al 2025	na
439	309	Neochori-Leontari	Neochori-Leontari	normal	SE	E	67.3	18305.5	active	sharp	DC	Ganas et al 2007; Tsodoulos et al 2008; Konstantinou et al 2020; Begg et al 2025	fault extends offshore
440	322	Ormos Ag. Ioannou	Domvrena	normal	N	E	12.8	1068.2	active	sharp	DC	Lekkas et al 1992; Konstantinou et al 2020; Begg et al 2025	fault extends offshore
441	322	Ormos Ag. Ioannou	Domvrena	normal	N	E	12.8	602.5	active	sharp	DC	Lekkas et al 1992; Konstantinou et al 2020; Begg et al 2025	fault extends offshore
442	322	Ormos Ag. Ioannou	Domvrena	normal	N	E	12.8	860.7	active	sharp	DC	Lekkas et al 1992; Konstantinou et al 2020; Begg et al 2025	fault extends offshore
443	322	Ormos Ag. Ioannou	Domvrena	normal	N	E	12.8	279.5	active	sharp	DC	Lekkas et al 1992; Konstantinou et al 2020; Begg et al 2025	fault extends offshore
444	327	Malakasa	Kalamos-Milesi_Malakasa	normal	S	SE	29.2	6909.1	active	sharp	DC	Ganas et al 2004; Konstantinou et al 2020; Begg et al 2025	na
445	325	Agios Thomas	Kalamos-Milesi_Malakasa	normal	N	ENE	18.9	13557	probably active	na	DC	Tsodoulos et al 2008; Konstantinou et al 2020; Begg et al 2025	na
446	326	Vilia-Skourta	na	normal	S	E	48.2	4205.9	probably active	na	DC	Lekkas et al 1992; Konstantinou et al 2020; Begg et al 2025	na
447	343	Lykovrisi	na	normal	NNW	ENE	3.9	872.9	probably active	na	na	Konstantinou et al 2020; Begg et al 2025	na
448	343	Lykovrisi	na	normal	NNW	E	3.9	602.9	probably active	na	DC	Konstantinou et al 2020; Begg et al 2025	na
449	343	Lykovrisi	na	normal	NNW	E	3.9	291.4	probably active	na	DC	Konstantinou et al 2020; Begg et al 2025	na
450	343	Lykovrisi	na	normal	NNW	ENE	3.9	430.3	probably active	na	DC	Konstantinou et al 2020; Begg et al 2025	na
451	343	Lykovrisi	na	normal	NNW	ENE	3.9	609.1	probably active	na	DC	Konstantinou et al 2020; Begg et al 2025	na
452	346	Zograafou-Agia Paraskevi	Zografou-Agia Paraskevi	normal	NW	NE	12.9	644.9	probably active	na	DC	Konstantinou et al 2020; Begg et al 2025	na
453	346	Zograafou-Agia Paraskevi	Zografou-Agia Paraskevi	normal	NW	NE	12.9	628.8	probably active	na	DC	Konstantinou et al 2020; Begg et al 2025	na
454	346	Zograafou-Agia Paraskevi	Zografou-Agia Paraskevi	normal	NW	NE	12.9	1133	probably active	na	DC	Konstantinou et al 2020; Begg et al 2025	na
455	346	Zograafou-Agia Paraskevi	Zografou-Agia Paraskevi	normal	NW	NE	12.9	1295.6	probably active	na	DC	Konstantinou et al 2020; Begg et al 2025	na
456	341	Vranas	Stamata-Vranas	normal	S	E	5.4	5448.9	probably active	na	DC	Konstantinou et al 2020; Begg et al 2025	na
457	336	Flabouri	Fyli-Thrakomakedones	normal	S	E	16.9	9731.5	active	moderate	DC	Mariolakos et al 2000; Konstantinou et al 2020; Begg et al 2025	na
458	336	Flabouri	Fyli-Thrakomakedones	normal	S	ENE	16.9	5271.4	probably active	na	na	Mariolakos et al 2000; Konstantinou et al 2020; Begg et al 2025	na
459	336	Flabouri	Fyli-Thrakomakedones	normal	S	E	16.9	2755.2	probably active	na	na	Mariolakos et al 2000; Konstantinou et al 2020; Begg et al 2025	na
460	336	Flabouri	Fyli-Thrakomakedones	normal	S	ENE	16.9	150.6	probably active	na	na	Mariolakos et al 2000; Konstantinou et al 2020; Begg et al 2025	na
461	336	Flabouri	Fyli-Thrakomakedones	normal	S	ENE	16.9	156.9	probably active	na	na	Mariolakos et al 2000; Konstantinou et al 2020; Begg et al 2025	na
462	336	Flabouri	Fyli-Thrakomakedones	normal	S	E	16.9	109	probably active	na	na	Mariolakos et al 2000; Konstantinou et al 2020; Begg et al 2025	na
463	336	Flabouri	Fyli-Thrakomakedones	normal	S	E	16.9	77.1	probably active	na	na	Mariolakos et al 2000; Konstantinou et al 2020; Begg et al 2025	na
464	336	Flabouri	Fyli-Thrakomakedones	normal	S	ENE	16.9	156.7	probably active	na	na	Mariolakos et al 2000; Konstantinou et al 2020; Begg et al 2025	na
465	336	Flabouri	Fyli-Thrakomakedones	normal	S	ENE	16.9	105.7	probably active	na	na	Mariolakos et al 2000; Konstantinou et al 2020; Begg et al 2025	na
466	336	Flabouri	Fyli-Thrakomakedones	normal	S	ESE	16.9	1378.5	probably active	na	DC	Mariolakos et al 2000; Konstantinou et al 2020; Begg et al 2025	na
467	336	Flabouri	Fyli-Thrakomakedones	normal	S	E	16.9	2532.2	probably active	na	DC	Mariolakos et al 2000; Mariolakos et al 2000; Konstantinou et al 2020; Begg et al 2025	na
468	321	Domvraina	Domvrena	normal	SW	ESE	5.6	2663.9	probably active	na	na	Begg et al 2025	na
469	321	Domvraina	Domvrena	normal	SW	ESE	5.6	2218.1	probably active	na	DC	Begg et al 2025	na
470	321	Domvraina	Domvrena	normal	SW	ESE	5.6	967.7	probably active	na	DC	Begg et al 2025	na
471	321	Domvraina	Domvrena	normal	SW	ESE	5.6	1429.7	probably active	na	DC	Begg et al 2025	na
472	320	Prodromos	na	normal	E	NE	5.6	4562	probably active	na	DC	Begg et al 2025	na
473	318	Akraifnio	Yliki	normal	S	E	37	2000.2	probably active	na	na	Begg et al 2025	na
474	318	Akraifnio	Yliki	normal	S	E	37	1154.4	probably active	na	na	Begg et al 2025	na
475	318	Akraifnio	Yliki	normal	S	E	37	1048.1	probably active	na	DC	Begg et al 2025	na
476	318	Akraifnio	Yliki	normal	S	E	37	2230.1	probably active	na	DC	Begg et al 2025	na
477	318	Akraifnio	Yliki	normal	S	E	37	3292.1	probably active	na	DC	Begg et al 2025	na
478	318	Akraifnio	Yliki	normal	S	E	37	1603.7	probably active	na	DC	Begg et al 2025	na
479	318	Akraifnio	Yliki	normal	S	E	37	485.2	probably active	na	DC	Begg et al 2025	na
480	318	Akraifnio	Yliki	normal	S	E	37	2592.9	active	sharp	DC	Begg et al 2025	na
481	318	Akraifnio	Yliki	normal	NE	E	37	1880.4	probably active	na	na	Begg et al 2025	na
482	318	Akraifnio	Yliki	normal	S	E	37	4909.9	active	rounded	na	Begg et al 2025	na
483	318	Akraifnio	Yliki	normal	S	SE	37	11486.9	probably active	na	DC	Begg et al 2025	na
484	318	Akraifnio	Yliki	normal	SW	SE	37	6170.3	probably active	na	DC	Begg et al 2025	na
485	319	Ritsona-Klokova	Yliki	normal	SSW	SE	26.4	13732	probably active	na	DC	Tsodoulos et al 2008; Begg et al 2025	fault extends offshore
486	319	Ritsona-Klokova	Yliki	normal	NNE	E	26.4	1314.6	probably active	na	DC	Begg et al 2025	fault extends offshore
487	319	Ritsona-Klokova	Yliki	normal	SSW	SE	26.4	15634.1	probably active	na	DC	Begg et al 2025	fault extends offshore
488	319	Ritsona-Klokova	Yliki	normal	S	E	26.4	1598.8	probably active	na	na	Begg et al 2025	fault extends offshore
489	319	Ritsona-Klokova	Yliki	normal	SW	E	26.4	1466.4	probably active	na	na	Begg et al 2025	fault extends offshore
490	319	Ritsona-Klokova	Yliki	normal	S	E	26.4	790.7	probably active	na	na	Begg et al 2025	fault extends offshore
491	319	Ritsona-Klokova	Yliki	normal	NE	E	26.4	2576.3	probably active	na	na	Tsodoulos et al 2008; Begg et al 2025	fault extends offshore
492	320	Mouriki	Yliki	normal	N	E	5.6	2960.8	probably active	na	DC	Begg et al 2025	na
493	320	Mouriki	Yliki	normal	N	E	5.6	1274.4	probably active	na	na	Begg et al 2025	na
494	306	Yliki	Yliki	normal	N	E	73.6	6358.4	probably active	na	na	Lekkas et al 1992; Konstantinou et al 2020; Begg et al 2025	na
495	306	Yliki	Yliki	normal	N	E	73.6	3626.8	probably active	na	DC	Lekkas et al 1992; Konstantinou et al 2020; Begg et al 2025	na
496	306	Yliki	Yliki	normal	N	E	73.6	1398.8	probably active	na	na	Begg et al 2025	na
497	306	Yliki	Yliki	normal	N	E	73.6	1754.5	probably active	na	DC	Tsodoulos et al 2008; Begg et al 2025	na
498	306	Yliki	Yliki	normal	N	E	73.6	3833.3	probably active	na	DC	Begg et al 2025	na
499	306	Yliki	Yliki	normal	S	E	73.6	1613.1	probably active	na	DC	Tsodoulos et al 2008; Begg et al 2025	na
500	306	Yliki	Yliki	normal	S	E	73.6	1771.8	probably active	na	DC	Tsodoulos et al 2008; Begg et al 2025	na
501	306	Yliki	Yliki	normal	S	E	73.6	3361.5	probably active	na	DC	Tsodoulos et al 2008; Begg et al 2025	na
502	337	Kryoneri	Fyli-Thrakomakedones	normal	S	E	7.8	2382.1	probably active	na	DC	Mariolakos et al 2000; Konstantinou et al 2020; Begg et al 2025	na
503	337	Kryoneri	Fyli-Thrakomakedones	normal	S	E	7.8	677.2	probably active	na	na	Mariolakos et al 2000; Konstantinou et al 2020; Begg et al 2025	na
504	337	Kryoneri	Fyli-Thrakomakedones	normal	S	ENE	7.8	599.5	probably active	na	na	Mariolakos et al 2000; Konstantinou et al 2020; Begg et al 2025	na
505	337	Kryoneri	Fyli-Thrakomakedones	normal	S	ENE	7.8	622.9	probably active	na	na	Mariolakos et al 2000; Konstantinou et al 2020; Begg et al 2025	na
506	337	Kryoneri	Fyli-Thrakomakedones	normal	S	E	7.8	448.9	probably active	na	na	Mariolakos et al 2000; Konstantinou et al 2020; Begg et al 2025	na
507	337	Kryoneri	Fyli-Thrakomakedones	normal	S	E	7.8	622.5	probably active	na	DC	Mariolakos et al 2000; Konstantinou et al 2020; Begg et al 2025	na
508	337	Kryoneri	Fyli-Thrakomakedones	normal	S	ENE	7.8	410.7	probably active	na	DC	Mariolakos et al 2000; Konstantinou et al 2020; Begg et al 2025	na
509	642	Agios Vlassis	Sofiko-Mykines	normal	S	SE	2.5	2160.9	probably active	na	DC	Lekkas et al 1992; Konstantinou et al 2020; Begg et al 2025	na
510	370	Ilios	Sofiko-Mykines	normal	S	SE	6.3	1849	probably active	na	DC	Lekkas et al 1992; Konstantinou et al 2020; Begg et al 2025	na
511	316	Kalamos	Kalamos-Milesi_Malakasa	normal	SW	SE	15.3	1398.1	probably active	na	DC	Papanikolaou et al 2008; Begg et al 2025	fault extends offshore
512	340	Drosia	Stamata-Vranas	normal	SE	NE	5.3	958.1	probably active	na	na	Konstantinou et al 2020; Begg et al 2025	na
513	340	Drosia	Stamata-Vranas	normal	SE	NE	5.3	905.1	probably active	na	DC	Konstantinou et al 2020; Begg et al 2025	na
514	340	Drosia	Stamata-Vranas	normal	SE	NE	5.3	815.7	probably active	na	DC	Konstantinou et al 2020; Begg et al 2025	na
515	340	Drosia	Stamata-Vranas	normal	SE	NE	5.3	649.6	probably active	na	na	Konstantinou et al 2020; Begg et al 2025	na
516	340	Drosia	Stamata-Vranas	normal	SE	NE	5.3	458	probably active	na	DC	Konstantinou et al 2020; Begg et al 2025	na
517	340	Drosia	Stamata-Vranas	normal	SE	NE	5.3	514	probably active	na	na	Konstantinou et al 2020; Begg et al 2025	na
518	340	Drosia	Stamata-Vranas	normal	SE	NE	5.3	349	probably active	na	na	Konstantinou et al 2020; Begg et al 2025	na
519	309	Neochori-Leontari	Neochori-Leontari	normal	SE	ESE	67.3	21592.3	active	sharp	DC	Ganas et al 2007; Tsodoulos et al 2008; Konstantinou et al 2020; Begg et al 2025	fault extends offshore
520	321	Domvraina	Domvrena	normal	SE	ENE	5.6	3823.4	probably active	na	DC	Ganas et al 2007; Tsodoulos et al 2008; Konstantinou et al 2020; Begg et al 2025	na
521	309	Neochori-Leontari	na	normal	SE	E	67.3	578.8	active	moderate	na	Ganas et al 2007; Tsodoulos et al 2008; Konstantinou et al 2020; Begg et al 2025	fault extends offshore
522	298	Martino-Trachili	Orchomenos	normal	S	E	37	6238.8	active	sharp	DC	Begg et al 2025	extends offshore
523	298	Martino-Trachili	Orchomenos	normal	S	E	37	5435.9	active	sharp	DC	Begg et al 2025	change in stream incision; extends offshore
524	291	Atalanti	Lokris	normal	S	E	56.3	2016.6	probably active	na	DC	Begg et al 2025	extends offshore
525	292	Theologos	Lokris	normal	S	E	4.1	4129.6	probably active	na	na	Begg et al 2025	na
526	291	Atalanti	Lokris	normal	N	E	56.3	1850.4	probably active	na	na	Begg et al 2025	extends offshore
527	291	Atalanti	Lokris	normal	S	E	56.3	1772.5	probably active	na	na	Begg et al 2025	extends offshore
528	326	Vilia-Skourta	Egosthena_Vilia_Skourta	normal	S	E	48.2	162.1	probably active	na	na	Papanikolaou et al 2002; Konstantinou et al 2020; Begg et al 2025	na
529	326	Vilia-Skourta	Egosthena_Vilia_Skourta	normal	S	E	48.2	151.8	probably active	na	na	Papanikolaou et al 2002; Konstantinou et al 2020; Begg et al 2025	na
530	326	Vilia-Skourta	Egosthena_Vilia_Skourta	normal	S	E	48.2	69.1	probably active	na	na	Papanikolaou et al 2002; Konstantinou et al 2020; Begg et al 2025	na
531	326	Vilia-Skourta	Egosthena_Vilia_Skourta	normal	S	E	48.2	172.3	probably active	na	na	Papanikolaou et al 2002; Konstantinou et al 2020; Begg et al 2025	na
532	326	Vilia-Skourta	Egosthena_Vilia_Skourta	normal	S	E	48.2	9449.3	active	moderate	DC	Papanikolaou et al 2002; Konstantinou et al 2020; Begg et al 2025	na
533	326	Vilia-Skourta	Egosthena_Vilia_Skourta	normal	S	E	48.2	150	probably active	na	na	Papanikolaou et al 2002; Konstantinou et al 2020; Begg et al 2025	na
534	326	Vilia-Skourta	Egosthena_Vilia_Skourta	normal	S	E	48.2	169.6	probably active	na	na	Papanikolaou et al 2002; Konstantinou et al 2020; Begg et al 2025	na
535	326	Vilia-Skourta	Egosthena_Vilia_Skourta	normal	S	E	48.2	166.7	probably active	na	na	Papanikolaou et al 2002; Konstantinou et al 2020; Begg et al 2025	na
536	326	Vilia-Skourta	Egosthena_Vilia_Skourta	normal	S	E	48.2	88.8	probably active	na	na	Papanikolaou et al 2002; Konstantinou et al 2020; Begg et al 2025	na
537	339	Grammatiko	Afidnai	normal	NW	NE	9.7	9868.5	probably active	na	DC	Lekkas et al 1995; Konstantinou et al 2020; Begg et al 2025	na
538	335	Thrakomakedones	Fyli-Thrakomakedones	normal	S	ESE	13.2	3757.3	active	poor	na	Ganas et al 2004; Konstantinou et al 2020; Begg et al 2025	na
539	336	Flabouri	Fyli-Thrakomakedones	normal	S	E	16.9	3312.2	probably active	na	DC	Mariolakos et al 2000; Konstantinou et al 2020; Begg et al 2025	na
540	336	Flabouri	Fyli-Thrakomakedones	normal	S	ESE	16.9	3078.4	probably active	na	DC	Mariolakos et al 2000; Konstantinou et al 2020; Begg et al 2025	na
541	322	Ormos Ag. Ioannou	Domvrena	normal	SE	E	12.8	2993.1	probably active	na	na	Lekkas et al 1992; Konstantinou et al 2020; Begg et al 2025	fault extends offshore
542	342	Dionysos-Penteli	Dionysos-Penteli	normal	NE	SE	14.9	3078.4	probably active	na	DC	Lekkas et al 1995; Ganas et al 2005; Papanikolaou et al 2008; Konstantinou et al 2020; Begg et al 2025	na
543	346	Zograafou-Agia Paraskevi	Zografou-Agia Paraskevi	normal	NW	NE	12.9	854.5	probably active	na	na	Konstantinou et al 2020; Begg et al 2025	na
544	346	Zograafou-Agia Paraskevi	Zografou-Agia Paraskevi	normal	NW	NE	12.9	612.5	probably active	na	na	Konstantinou et al 2020; Begg et al 2025	na
545	346	Zograafou-Agia Paraskevi	Zografou-Agia Paraskevi	normal	NW	NE	12.9	318.1	probably active	na	na	Konstantinou et al 2020; Begg et al 2025	na
546	346	Zograafou-Agia Paraskevi	Zografou-Agia Paraskevi	normal	NW	NE	12.9	372.7	probably active	na	na	Konstantinou et al 2020; Begg et al 2025	na
547	346	Zograafou-Agia Paraskevi	Zografou-Agia Paraskevi	normal	NW	NE	12.9	381.6	probably active	na	na	Konstantinou et al 2020; Begg et al 2025	na
548	346	Zograafou-Agia Paraskevi	Zografou-Agia Paraskevi	normal	NW	NE	12.9	290.3	probably active	na	na	Konstantinou et al 2020; Begg et al 2025	na
549	346	Zograafou-Agia Paraskevi	Zografou-Agia Paraskevi	normal	NW	NE	12.9	427.5	probably active	na	DC	Konstantinou et al 2020; Begg et al 2025	na
550	346	Zograafou-Agia Paraskevi	Zografou-Agia Paraskevi	normal	NW	NE	12.9	486.1	probably active	na	DC	Konstantinou et al 2020; Begg et al 2025	na
551	335	Thrakomakedones	Fyli-Thrakomakedones	normal	S	ESE	13.2	571.5	active	poor	DC	Ganas et al 2004; Konstantinou et al 2020; Begg et al 2025	na
552	309	Neochori-Leontari	Neochori-Leontari	normal	N	ENE	67.3	1522.9	active	sharp	DC	Ganas et al 2007; Tsodoulos et al 2008; Konstantinou et al 2020; Begg et al 2025	fault extends offshore
553	309	Neochori-Leontari	Neochori-Leontari	normal	N	ENE	67.3	855.5	active	moderate	DC	Ganas et al 2007; Tsodoulos et al 2008; Konstantinou et al 2020; Begg et al 2025	fault extends offshore
554	309	Neochori-Leontari	Neochori-Leontari	normal	SE	ENE	67.3	178.4	active	moderate	DC	Ganas et al 2007; Tsodoulos et al 2008; Konstantinou et al 2020; Begg et al 2025	fault extends offshore
555	309	Neochori-Leontari	Neochori-Leontari	normal	SE	ENE	67.3	704.8	active	moderate	DC	Ganas et al 2007; Tsodoulos et al 2008; Konstantinou et al 2020; Begg et al 2025	fault extends offshore
556	309	Neochori-Leontari	Neochori-Leontari	normal	SE	ENE	67.3	1251.5	active	sharp	DC	Ganas et al 2007; Tsodoulos et al 2008; Konstantinou et al 2020; Begg et al 2025	fault extends offshore
557	309	Neochori-Leontari	Neochori-Leontari	normal	N	ENE	67.3	757.4	active	rounded	DC	Ganas et al 2007; Tsodoulos et al 2008; Konstantinou et al 2020; Begg et al 2025	fault extends offshore
558	309	Neochori-Leontari	Neochori-Leontari	normal	SE	ENE	67.3	825.3	active	sharp	na	Ganas et al 2007; Tsodoulos et al 2008; Konstantinou et al 2020; Begg et al 2025	fault extends offshore
559	309	Neochori-Leontari	Neochori-Leontari	normal	SE	ENE	67.3	4388.1	active	rounded	DC	Ganas et al 2007; Tsodoulos et al 2008; Konstantinou et al 2020; Begg et al 2025	fault extends offshore
560	309	Neochori-Leontari	Neochori-Leontari	normal	SE	ENE	67.3	326.9	active	moderate	DC	Ganas et al 2007; Tsodoulos et al 2008; Konstantinou et al 2020; Begg et al 2025	fault extends offshore
561	309	Neochori-Leontari	Neochori-Leontari	normal	SE	ENE	67.3	955	active	rounded	DC	Ganas et al 2007; Tsodoulos et al 2008; Konstantinou et al 2020; Begg et al 2025	fault extends offshore
562	309	Neochori-Leontari	Neochori-Leontari	normal	S	E	67.3	4554.9	active	poor	DC	Tsodoulos et al 2008; Konstantinou et al 2020; Begg et al 2025	fault extends offshore
563	309	Neochori-Leontari	Neochori-Leontari	normal	S	E	67.3	1232.9	active	poor	DC	Tsodoulos et al 2008; Konstantinou et al 2020; Begg et al 2025	fault extends offshore
564	309	Neochori-Leontari	Neochori-Leontari	normal	S	E	67.3	6067.1	active	rounded	DC	Tsodoulos et al 2008; Konstantinou et al 2020; Begg et al 2025	fault extends offshore
565	682	Platanos-Sfinari	Chrysoskalitissa-Platanos	normal	NW	NNE	14.4	5689.7	active	sharp	DC	Caputo et al 2010; Mountrakis et al 2012; Mountrakis et al 2013;Nicol et al 2020; Begg et al 2025	fault extends offshore
566	695	Sfakia	Sfakia-Selia	normal	S	E	20.2	936.7	probably active	na	na	Nicol et al 2020; Begg et al 2025	fault extends offshore
567	696	Selia	Sfakia-Selia	normal	S	SE	18.1	8270.1	active	rounded	DC	Caputo et al 2010; Nicol et al 2020; Begg et al 2025	na
568	698	Fourfouras-Zaros	Fourfouras-Zaros	normal	S	E	49.7	1859.1	probably active	na	na	Nicol et al 2020; Begg et al 2025	na
569	698	Fourfouras-Zaros	Fourfouras-Zaros	normal	S	SE	49.7	303.5	probably active	na	na	Nicol et al 2020; Begg et al 2025	na
570	707	Krousonas	Krousonas-Anogia	normal	E	NNE	29.8	3473	active	rounded	DC	Nicol et al 2020; Begg et al 2025	fault extends offshore
571	708	Giouchtas East	Giouchtas	normal	E	NNE	6.5	5995.8	active	moderate	DC	Zygouri et al 2016; Nicol et al 2020; Begg et al 2025	na
572	711	Asimi 1	Messara Basin	normal	S	E	7.9	2493.6	active	sharp	DC	Nicol et al 2020; Begg et al 2025	na
573	711	Asimi 1	Messara Basin	normal	S	E	7.9	6773.6	probably active	na	DC	Nicol et al 2020; Begg et al 2025	na
574	714	Fournofaraggo	Messara Basin	normal	N	ENE	18.7	3767.8	active	sharp	DC	Nicol et al 2020; Begg et al 2025	na
575	714	Fournofaraggo	Messara Basin	normal	N	ENE	18.7	1479.8	active	moderate	DC	Nicol et al 2020; Begg et al 2025	na
576	710	Ag. Deka	Messara Basin	normal	S	E	16.6	838.4	probably active	na	na	Nicol et al 2020; Begg et al 2025	na
577	710	Ag. Deka	Messara Basin	normal	S	E	16.6	907.2	probably active	na	na	Nicol et al 2020; Begg et al 2025	na
578	710	Ag. Deka	Messara Basin	normal	S	E	16.6	388.7	probably active	na	DC	Nicol et al 2020; Begg et al 2025	na
579	710	Ag. Deka	Messara Basin	normal	S	E	16.6	5434.3	probably active	na	DC	Nicol et al 2020; Begg et al 2025	na
580	713	Pompia	Messara Basin	normal	N	E	14.6	5616.5	probably active	na	DC	Peterek & Schwarze et al 2004; Nicol et al 2020; Begg et al 2025	fault extends offshore
581	718	Nipiditos	Nipiditos	normal	S	SE	29.7	1630.3	active	moderate	DC	Nicol et al 2020; Begg et al 2025	na
582	726	Broken Elbows	Agios Nikolaos	normal	SE	NE	11.2	8301.7	active	moderate	DC	Nicol et al 2020; Begg et al 2025	na
583	723	Neapoli 1-7	Agios Nikolaos	normal	SE	NE	9.1	6226.9	probably active	na	DC	Nicol et al 2020; Begg et al 2025	na
584	723	Neapoli 1-7	Agios Nikolaos	normal	SE	NE	9.1	2438.7	probably active	na	DC	Nicol et al 2020; Begg et al 2025	na
585	725	Fourni	Agios Nikolaos	normal	SE	NE	9.9	2645.6	active	sharp	na	Nicol et al 2020; Begg et al 2025	na
586	723	Neapoli 1-7	Agios Nikolaos	normal	SE	NE	9.1	2812.2	probably active	na	DC	Nicol et al 2020; Begg et al 2025	na
587	723	Neapoli 1-7	Agios Nikolaos	normal	SE	NE	9.1	2186.7	probably active	na	DC	Nicol et al 2020; Begg et al 2025	na
588	723	Neapoli 1-7	Agios Nikolaos	normal	SE	NE	9.1	2508	probably active	na	DC	Nicol et al 2020; Begg et al 2025	na
589	723	Neapoli 1-7	Agios Nikolaos	normal	SE	NE	9.1	4724.6	probably active	na	na	Nicol et al 2020; Begg et al 2025	na
590	723	Neapoli 1-7	Agios Nikolaos	normal	SE	NE	9.1	1238.4	probably active	na	na	Nicol et al 2020; Begg et al 2025	na
591	723	Neapoli 1-7	Agios Nikolaos	normal	SE	NE	9.1	2578.8	probably active	na	DC	Nicol et al 2020; Begg et al 2025	na
592	730	Elliniko 2	Elounta	normal	NW	NE	10.2	909	active	sharp	na	Nicol et al 2020; Begg et al 2025	fault extends offshore
593	738	Zou	Sikia-Zou	normal	NW	NE	9.1	656.7	active	poor	na	Nicol et al 2020; Begg et al 2025	na
594	738	Zou	Sikia-Zou	normal	NW	NE	9.1	1505.8	active	poor	na	Caputo et al 2010; Nicol et al 2020; Begg et al 2025	na
595	738	Zou	Sikia-Zou	normal	SE	NE	9.1	727.7	probably active	na	na	Nicol et al 2020; Begg et al 2025	na
596	738	Zou	Sikia-Zou	normal	SE	NE	9.1	263.3	probably active	na	na	Nicol et al 2020; Begg et al 2025	na
597	739	Kalamafki	na	normal	NW	ENE	4.8	2816	active	moderate	na	Nicol et al 2020; Begg et al 2025	na
598	722	Neapoli South 1-7	Agios Nikolaos	normal	SE	NE	10	3607	probably active	na	na	Nicol et al 2020; Begg et al 2025	na
599	722	Neapoli South 1-7	Agios Nikolaos	normal	NW	NE	10	2811.1	probably active	na	na	Nicol et al 2020; Begg et al 2025	na
600	722	Neapoli South 1-7	Agios Nikolaos	normal	NW	NE	10	1869.4	probably active	na	na	Nicol et al 2020; Begg et al 2025	na
601	722	Neapoli South 1-7	Agios Nikolaos	normal	NW	NE	10	1485.5	probably active	na	na	Nicol et al 2020; Begg et al 2025	na
602	722	Neapoli South 1-7	Agios Nikolaos	normal	SE	NE	10	4208.9	probably active	na	na	Nicol et al 2020; Begg et al 2025	na
603	722	Neapoli South 1-7	Agios Nikolaos	normal	NW	NE	10	2472.9	probably active	na	na	Nicol et al 2020; Begg et al 2025	na
604	722	Neapoli South 1-7	Agios Nikolaos	normal	SE	NE	10	1333.3	probably active	na	na	Nicol et al 2020; Begg et al 2025	na
605	722	Neapoli South 1-7	Agios Nikolaos	normal	SE	NE	10	1722.7	probably active	na	DC	Nicol et al 2020; Begg et al 2025	na
606	722	Neapoli South 1-7	Agios Nikolaos	normal	SE	NE	10	3686.5	probably active	na	na	Nicol et al 2020; Begg et al 2025	na
607	722	Neapoli South 1-7	Agios Nikolaos	normal	SE	NE	10	2027.3	probably active	na	DC	Nicol et al 2020; Begg et al 2025	na
608	729	Elliniko 1	Elounta	normal	NW	NE	10.1	1282.6	active	rounded	na	Nicol et al 2020; Begg et al 2025	fault extends offshore
609	730	Elliniko 2	Elounta	normal	NW	NE	10.2	1468.7	active	sharp	na	Nicol et al 2020; Begg et al 2025	fault extends offshore
610	729	Elliniko 1	Elounta	normal	NW	NE	10.1	5549.3	active	poor	DC	Nicol et al 2020; Begg et al 2025	fault extends offshore
611	624	Elliniko 3	Elounta	normal	NW	NE	6.4	1049.1	active	poor	na	Nicol et al 2020; Begg et al 2025	na
612	730	Elliniko 2	Elounta	normal	NW	NE	10.2	1952.5	active	poor	na	Nicol et al 2020; Begg et al 2025	fault extends offshore
613	730	Elliniko 2	Elounta	normal	NW	NE	10.2	2491.5	active	poor	DC	Nicol et al 2020; Begg et al 2025	fault extends offshore
614	721	Geraki	Kastelli-Geraki	normal	NW	NE	16.1	4300.3	active	sharp	DC	Caputo et al 2010; Nicol et al 2020; Begg et al 2025	facetted spurs
615	719	Kastelli	Kastelli-Geraki	normal	W	NNE	13.5	7925.1	historically active	sharp	DC	Caputo et al 2010; Nicol et al 2020; Bonatis et al 2024; Begg et al 2025	facetted spurs; historic rupture in 2021
616	720	Ag. Paraskevi	Nipiditos	normal	S	SE	3.1	3183	active	rounded	DC	Nicol et al 2020; Begg et al 2025	na
617	721	Geraki	Kastelli-Geraki	normal	NW	NE	16.1	3948.5	active	rounded	DC	Caputo et al 2010; Nicol et al 2020; Begg et al 2025	facetted spurs
618	736	Mesa Mouliana	Mesa Mouliana	normal	NW	NNE	15.2	1593.5	active	poor	DC	Nicol et al 2020; Begg et al 2025	na
619	695	Sfakia	Sfakia-Selia	normal	S	E	20.2	20436.8	probably active	na	DC	Caputo et al 2010; Nicol et al 2020; Begg et al 2025	fault extends offshore
620	685	Ravdoucha Peninsula	Kera-Rodopos	normal	W	NNE	19.5	17058.1	probably active	na	DC	Caputo et al 2010; Mountrakis et al 2012; Mountrakis et al 2013;Nicol et al 2020; Begg et al 2025	fault extends offshore
621	685	Ravdoucha Peninsula	Kera-Rodopos	normal	W	NNE	19.5	14820.7	active	poor	DC	Mouslopoulou et al 2001; Mountrakis et al 2012; Mountrakis et al 2013;Nicol et al 2020; Begg et al 2025	fault extends offshore
622	681	Gramvousa Peninsula	Falasarna-Gramvousa	normal	W	NNE	16.7	3629.6	active	poor	na	Mountrakis et al 2012; Mountrakis et al 2013;Nicol et al 2020; Begg et al 2025	fault extends offshore
623	686	Rodopos East	Kera-Rodopos	normal	E	NNE	6.3	6272	probably active	na	na	Mountrakis et al 2012; Mountrakis et al 2013;Nicol et al 2020; Begg et al 2025	fault extends offshore
624	685	Ravdoucha Peninsula	Kera-Rodopos	normal	W	NNE	19.5	5380.9	probably active	na	DC	Mouslopoulou et al 2001; Mountrakis et al 2012; Mountrakis et al 2013;Nicol et al 2020; Begg et al 2025	fault extends offshore
625	683	Stomio	Chrysoskalitissa-Platanos	normal	W	NNE	9.9	9760	probably active	na	DC	Mountrakis et al 2012; Mountrakis et al 2013;Nicol et al 2020; Begg et al 2025	fault extends offshore
626	689	Malaxa-Chania-Mournies	Delvinaki-Tsepelovo	normal	N	E	17.4	11491.2	probably active	na	DC	Mountrakis et al 2012; Mountrakis et al 2013;Nicol et al 2020; Begg et al 2025	fault extends offshore
627	689	Malaxa-Chania-Mournies	Chani-Souda Bay	normal	N	E	17.4	9301.6	probably active	na	DC	Mountrakis et al 2012; Mountrakis et al 2013;Nicol et al 2020; Begg et al 2025	fault extends offshore
628	690	Pemonia-Zacharias	Melidoni-Pomonia	normal	E	NNE	9.3	9099.6	active	sharp	DC	Mountrakis et al 2012; Mountrakis et al 2013;Nicol et al 2020; Begg et al 2025	na
629	703	Klima	Messara Basin	normal	S	ENE	28.7	1539.3	probably active	na	DC	ten Veen & Kleinspehn 2003; Caputo et al 2010; Nicol et al 2020; Begg et al 2025	including offshore extension
630	710	Ag. Deka	Messara Basin	normal	S	E	16.6	10833.1	probably active	na	DC	tPeterek & Schwarze et al 2004; Nicol et al 2020; Begg et al 2025	na
631	704	Agia Triada	Messara Basin	normal	NW	ENE	7.5	7332.6	probably active	na	DC	ten Veen & Kleinspehn 2003; Peterek & Schwarze et al 2004; Nicol et al 2020; Begg et al 2025	fault extends offshore
632	563	Richea	Gerakas	normal	SW	SE	8.1	8087.9	uncertain	moderate	DC	Begg et al 2025	na
633	703	Klima	Messara Basin	normal	S	ENE	28.7	2018.9	probably active	na	DC	Nicol et al 2020; Begg et al 2025	including offshore extension
634	715	Pyrgos	Messara Basin	normal	N	ENE	23	8397.2	active	rounded	DC	Nicol et al 2020; Begg et al 2025	na
635	708	Giouchtas West	Giouchtas	normal	W	NNE	6.5	6154.1	active	moderate	DC	Nicol et al 2020; Begg et al 2025	na
636	725	Fourni	Agios Nikolaos	normal	NW	NE	9.9	4318.1	active	poor	DC	Nicol et al 2020; Begg et al 2025	na
637	724	Dories	Agios Nikolaos	normal	NW	NE	8.1	3976.8	active	rounded	DC	Nicol et al 2020; Begg et al 2025	na
638	715	Pyrgos	Messara Basin	normal	N	ENE	23	2502.5	probably active	na	DC	Nicol et al 2020; Begg et al 2025	na
639	713	Pompia	Messara Basin	normal	N	ENE	14.6	5669.9	probably active	na	DC	Peterek & Schwarze et al 2004; Nicol et al 2020; Begg et al 2025	fault extends offshore
640	740	Chandras	na	normal	S	ENE	2.8	923.2	active	moderate	na	Nicol et al 2020; Begg et al 2025	na
641	738	Zou	Sikia-Zou	normal	NW	NE	9.1	4193.1	active	poor	na	Nicol et al 2020; Begg et al 2025	na
642	740	Chandras	na	normal	S	ENE	2.8	1597.5	active	moderate	DC	Begg et al 2025	na
643	707	Krousonas	Krousonas-Anogia	normal	E	NNE	29.8	17612.3	active	sharp	DC	Caputo et al 2010; Nicol et al 2020; Begg et al 2025	fault extends offshore
644	697	Armeni	na	normal	W	NNE	16.5	16069.3	probably active	na	DC	Nicol et al 2020; Begg et al 2025	na
645	707	Krousonas	Krousonas-Anogia	normal	E	NNE	29.8	3400.3	active	rounded	na	Nicol et al 2020; Begg et al 2025	fault extends offshore
646	687	Stavros	na	normal	SW	SE	9.5	3315.7	probably active	na	DC	Mountrakis et al 2012; Mountrakis et al 2013;Nicol et al 2020; Begg et al 2025	fault extends offshore
647	687	Stavros	na	normal	SW	SE	9.5	6293.9	probably active	na	DC	Mountrakis et al 2012; Mountrakis et al 2013;Nicol et al 2020; Begg et al 2025	fault extends offshore
648	714	Fournofaraggo	Messara Basin	normal	N	ENE	18.7	2698	active	moderate	DC	Nicol et al 2020; Begg et al 2025	na
649	717	South Central Crete	South Central Crete	normal	N	E	36.5	2617.4	probably active	na	na	Gallen et al 2014; Nicol et al 2020; Begg et al 2025	fault extends offshore
650	738	Zou	Sikia-Zou	normal	NW	NE	9.1	1171.7	probably active	na	na	Caputo et al 2010; Nicol et al 2020; Begg et al 2025	na
651	738	Zou	Sikia-Zou	normal	NW	NE	9.1	303.3	active	poor	na	Nicol et al 2020; Begg et al 2025	na
652	738	Zou	Sikia-Zou	normal	NW	ENE	9.1	977.2	active	poor	na	Nicol et al 2020; Begg et al 2025	na
653	738	Zou	Sikia-Zou	normal	NW	ENE	9.1	309.6	active	poor	na	Nicol et al 2020; Begg et al 2025	na
654	736	Mesa Mouliana	Mesa Mouliana	normal	W	NE	15.2	1597.7	active	rounded	DC	Nicol et al 2020; Begg et al 2025	na
655	714	Fournofaraggo	Messara Basin	normal	N	ENE	18.7	751.5	active	sharp	DC	Nicol et al 2020; Begg et al 2025	na
656	714	Fournofaraggo	Messara Basin	normal	N	ENE	18.7	740.2	active	sharp	DC	Nicol et al 2020; Begg et al 2025	na
657	714	Fournofaraggo	Messara Basin	normal	N	ENE	18.7	5337.3	active	sharp	DC	Nicol et al 2020; Begg et al 2025	na
658	696	Selia	Sfakia-Selia	normal	N	SE	18.1	1531.7	active	sharp	na	Nicol et al 2020; Begg et al 2025	na
659	696	Selia	Sfakia-Selia	normal	N	SE	18.1	501.2	active	sharp	na	Nicol et al 2020; Begg et al 2025	na
660	681	Gramvousa Peninsula	Falasarna-Gramvousa	normal	E	NNE	16.7	2297.1	probably active	na	na	Nicol et al 2020; Begg et al 2025	fault extends offshore
661	681	Gramvousa Peninsula	Falasarna-Gramvousa	normal	E	NNE	16.7	1293.2	probably active	na	na	Nicol et al 2020; Begg et al 2025	fault extends offshore
662	685	Ravdoucha Peninsula	Kera-Rodopos	normal	W	NNE	19.5	669	active	sharp	DC	Nicol et al 2020; Begg et al 2025	fault extends offshore
663	685	Ravdoucha Peninsula	Kera-Rodopos	normal	E	NNE	19.5	1046.3	active	sharp	DC	Mountrakis et al 2012; Mountrakis et al 2013;Nicol et al 2020; Begg et al 2025	fault extends offshore
664	705	Anogia	Krousonas-Anogia	normal	SE	NNE	22.1	3282.7	probably active	na	na	Nicol et al 2020; Begg et al 2025	na
665	705	Anogia	Krousonas-Anogia	normal	SE	NNE	22.1	1268.8	probably active	na	DC	Nicol et al 2020; Begg et al 2025	na
666	705	Anogia	Krousonas-Anogia	normal	SE	NNE	22.1	5420.5	probably active	na	na	Nicol et al 2020; Begg et al 2025	na
667	705	Anogia	Krousonas-Anogia	normal	SE	NNE	22.1	970.8	probably active	na	DC	Nicol et al 2020; Begg et al 2025	na
668	698	Fourfouras-Zaros	Fourfouras-Zaros	normal	S	E	49.7	1659.3	probably active	na	DC	Nicol et al 2020; Begg et al 2025	na
669	698	Fourfouras-Zaros	Fourfouras-Zaros	normal	S	E	49.7	2302.1	probably active	na	na	Nicol et al 2020; Begg et al 2025	na
670	698	Fourfouras-Zaros	Fourfouras-Zaros	normal	S	E	49.7	444.2	probably active	na	na	Nicol et al 2020; Begg et al 2025	na
671	698	Fourfouras-Zaros	Fourfouras-Zaros	normal	S	E	49.7	472.3	probably active	na	na	Nicol et al 2020; Begg et al 2025	na
672	698	Fourfouras-Zaros	Fourfouras-Zaros	normal	SW	SE	49.7	1461.3	probably active	na	na	Nicol et al 2020; Begg et al 2025	na
673	698	Fourfouras-Zaros	Fourfouras-Zaros	normal	SW	SE	49.7	703.3	probably active	na	DC	Nicol et al 2020; Begg et al 2025	na
674	698	Fourfouras-Zaros	Fourfouras-Zaros	normal	SW	SE	49.7	473.2	probably active	na	na	Nicol et al 2020; Begg et al 2025	na
675	698	Fourfouras-Zaros	Fourfouras-Zaros	normal	SW	SE	49.7	542.5	probably active	na	na	Nicol et al 2020; Begg et al 2025	na
676	698	Fourfouras-Zaros	Fourfouras-Zaros	normal	SW	SE	49.7	359.8	probably active	na	na	Nicol et al 2020; Begg et al 2025	na
677	698	Fourfouras-Zaros	Fourfouras-Zaros	normal	SW	E	49.7	413.5	probably active	na	na	Nicol et al 2020; Begg et al 2025	na
678	705	Anogia	Krousonas-Anogia	normal	SE	NNE	22.1	3550.2	probably active	na	na	Nicol et al 2020; Begg et al 2025	na
679	709	Archanes West	Archanes	normal	NW	NNE	3.7	2415	probably active	na	na	Nicol et al 2020; Begg et al 2025	na
680	717	South Central Crete	South Central Crete	normal	S	SE	36.5	1468	probably active	na	na	Gallen et al 2014; Nicol et al 2020; Begg et al 2025	fault extends offshore
681	689	Malaxa-Chania-Mournies	Chani-Souda Bay	normal	N	E	17.4	862.3	probably active	na	na	Mountrakis et al 2012; Mountrakis et al 2013;Nicol et al 2020; Begg et al 2025	fault extends offshore
682	692	Kournas North	Kournas	normal	S	E	2.6	2487.2	probably active	na	na	Nicol et al 2020; Begg et al 2025	na
683	692	Kournas South	Kournas	normal	S	E	2.6	2577.4	probably active	na	na	Nicol et al 2020; Begg et al 2025	na
684	694	Kastellos	na	normal	N	SE	7.5	7319.4	active	rounded	na	Nicol et al 2020; Begg et al 2025	facetted spurs
685	713	Pompia	Messara Basin	normal	N	E	14.6	2109.6	probably active	na	na	Peterek & Schwarze et al 2004; Nicol et al 2020; Begg et al 2025	fault extends offshore
686	714	Fournofaraggo	Messara Basin	normal	N	ENE	18.7	1571.5	active	rounded	DC	Nicol et al 2020; Begg et al 2025	subtle scarp
687	714	Fournofaraggo	Messara Basin	normal	N	ENE	18.7	1504.9	active	poor	DC	Nicol et al 2020; Begg et al 2025	na
688	715	Pyrgos	Messara Basin	normal	N	ENE	23	7941.4	probably active	na	na	Nicol et al 2020; Begg et al 2025	na
689	719	Kastelli	Kastelli-Geraki	normal	W	NNE	13.5	5506.7	historically active	poor	DC	Nicol et al 2020; Bonatis et al 2024; Begg et al 2025	scarp modified by stream erosion; historic rupture in 2021
690	717	South Central Crete	South Central Crete	normal	S	E	36.5	17569.7	active	poor	DC	Gallen et al 2014; Nicol et al 2020; Begg et al 2025	fault extends offshore
691	705	Anogia	Krousonas-Anogia	normal	SE	NNE	22.1	5350.1	probably active	na	DC	Nicol et al 2020; Begg et al 2025	na
692	891	Malia	Kastelli-Geraki	normal	NW	NE	7.9	7871.6	probably active	na	DC	Begg et al 2025	na
693	715	Pyrgos	Messara Basin	normal	N	ENE	23	3288.6	probably active	na	DC	Nicol et al 2020; Begg et al 2025	na
694	715	Pyrgos	Messara Basin	normal	N	ENE	23	3103.5	probably active	na	DC	Nicol et al 2020; Begg et al 2025	na
695	712	Kastelliana	Messara Basin	normal	N	E	16.3	2961.6	active	moderate	DC	Nicol et al 2020; Begg et al 2025	na
696	703	Klima	Messara Basin	normal	S	ENE	28.7	3334.1	probably active	na	DC	ten Veen & Kleinspehn 2003; Peterek & Schwarze et al 2004; Caputo et al 2010; Nicol et al 2020; Begg et al 2025	including offshore extension
697	737	Sikia	Sikia-Zou	normal	SE	NE	16.3	16274.6	probably active	na	na	Nicol et al 2020; Begg et al 2025	na
698	739	Kalamafki	na	normal	N	ENE	4.8	1910.6	active	poor	na	Begg et al 2025	na
699	736	Mesa Mouliana	Mesa Mouliana	normal	NW	NE	15.2	7467.7	active	poor	DC	Nicol et al 2020; Mechernich et al 2022; Begg et al 2025	na
700	736	Mesa Mouliana	Mesa Mouliana	normal	NW	NE	15.2	2533.4	active	poor	DC	Nicol et al 2020; Mechernich et al 2022; Begg et al 2025	na
701	731	Ierapetra	Ierapetra	normal	W	NE	22.5	957	active	rounded	DC	Gaki-Papanastasiou et al 2001; Caputo et al 2010; Veliz et al 2018; Nicol et al 2020; Begg et al 2025	fault extends offshore
702	731	Ierapetra	Ierapetra	normal	NW	NE	22.5	4063.2	active	sharp	DC	Caputo et al 2010; Veliz et al 2018; Nicol et al 2020; Begg et al 2025	fault extends offshore
703	734	Ferma	Ferma	normal	S	E	3.8	3567.6	active	sharp	DC	Nicol et al 2020; Begg et al 2025	fault extends offshore
704	734	Ferma	Ferma	normal	S	E	3.8	1176.7	active	sharp	DC	Nicol et al 2020; Begg et al 2025	fault extends offshore
705	731	Ierapetra	Ierapetra	normal	NW	NE	22.5	8861.1	active	sharp	DC	Caputo et al 2010; Veliz et al 2018; Nicol et al 2020; Begg et al 2025	fault extends offshore
706	731	Ierapetra	Ierapetra	normal	W	NE	22.5	1261	active	rounded	DC	Gaki-Papanastasiou et al 2009; Caputo et al 2010; Veliz et al 2018; Nicol et al 2020; Begg et al 2025	fault extends offshore
707	730	Elliniko 2	Elounta	normal	NW	NE	10.2	3870.4	active	moderate	DC	Nicol et al 2020; Begg et al 2025	fault extends offshore
708	725	Fourni	Agios Nikolaos	normal	NW	NE	9.9	5624.7	active	moderate	DC	Nicol et al 2020; Begg et al 2025	na
709	726	Broken Elbows	Agios Nikolaos	normal	SE	NE	11.2	4912.8	active	sharp	DC	Nicol et al 2020; Begg et al 2025	na
710	724	Dories	Agios Nikolaos	normal	NW	NE	8.1	4201.3	active	rounded	DC	Nicol et al 2020; Begg et al 2025	na
711	726	Broken Elbows	Agios Nikolaos	normal	SE	NE	11.2	2966.2	active	poor	DC	Nicol et al 2020; Begg et al 2025	na
712	723	Neapoli 1-7	Agios Nikolaos	normal	NW	NE	9.1	3895.4	active	moderate	DC	Nicol et al 2020; Begg et al 2025	na
713	723	Neapoli 1-7	Agios Nikolaos	normal	SE	NE	9.1	1629.2	probably active	na	na	Nicol et al 2020; Begg et al 2025	na
714	723	Neapoli 1-7	Agios Nikolaos	normal	SE	NE	9.1	1875.9	probably active	na	DC	Nicol et al 2020; Begg et al 2025	na
715	723	Neapoli 1-7	Agios Nikolaos	normal	SE	NE	9.1	2538.3	probably active	na	na	Nicol et al 2020; Begg et al 2025	na
716	723	Neapoli 1-7	Agios Nikolaos	normal	SE	NE	9.1	2219.1	probably active	na	na	Nicol et al 2020; Begg et al 2025	na
717	700	Spili	Spili	normal	S	SE	23.2	22979.6	active	rounded	DC	Caputo et al 2010; Mouslopoulou et al 2014a; Nicol et al 2020; Begg et al 2025	na
718	701	Triopetra	Sfakia-Seli	normal	S	E	8.1	7964.8	probably active	na	DC	Caputo et al 2010; Nicol et al 2020; Begg et al 2025	na
719	696	Selia	Sfakia-Selia	normal	S	SE	18.1	12347	probably active	na	DC	Caputo et al 2010; Nicol et al 2020; Begg et al 2025	na
720	696	Selia	Sfakia-Selia	normal	S	SE	18.1	1840	probably active	na	na	Nicol et al 2020; Begg et al 2025	na
721	695	Sfakia	Sfakia-Selia	normal	S	E	20.2	1829.2	probably active	na	na	Nicol et al 2020; Begg et al 2025	fault extends offshore
722	691	Melidoni	Melidoni-Pomonia	normal	E	NNE	10.4	10406.9	probably active	na	na	Mountrakis et al 2012; Mountrakis et al 2013;Nicol et al 2020; Begg et al 2025	na
723	691	Melidoni	Melidoni-Pomonia	normal	E	NNE	10.4	2110.5	probably active	na	DC	Nicol et al 2020; Begg et al 2025	na
724	684	Kera	Kera-Rodopos	normal	W	NNE	10.2	10227.9	active	sharp	DC	Mouslopoulou et al 2001; Caputo et al 2010; Mountrakis et al 2012; Mountrakis et al 2013; Nicol et al 2020; Begg et al 2025	fault extends offshore
725	685	Ravdoucha Peninsula	Kera-Rodopos	normal	W	NNE	19.5	647.7	probably active	na	na	Nicol et al 2020; Begg et al 2025	fault extends offshore
726	681	Gramvousa Peninsula	Falasarna-Gramvousa	normal	W	NNE	16.7	1806.1	active	poor	DC	Nicol et al 2020; Begg et al 2025	fault extends offshore
727	681	Gramvousa Peninsula	Falasarna-Gramvousa	normal	W	NNE	16.7	1222.8	active	rounded	DC	Nicol et al 2020; Begg et al 2025	fault extends offshore
728	681	Gramvousa Peninsula	Falasarna-Gramvousa	normal	W	NNE	16.7	8700.2	active	rounded	na	Caputo et al 2010; Mountrakis et al 2012; Mountrakis et al 2013;Nicol et al 2020; Begg et al 2025	fault extends offshore
729	682	Platanos-Sfinari	Chrysoskalitissa-Platanos	normal	W	NNE	14.4	6403.2	probably active	na	na	Caputo et al 2010; Mountrakis et al 2012; Mountrakis et al 2013;Nicol et al 2020; Begg et al 2025	fault extends offshore
730	702	Agia Galini	na	normal	S	ENE	4.8	4654.3	probably active	na	DC	Peterek & Schwarze et al 2004; Caputo et al 2010; Nicol et al 2020; Begg et al 2025	fault extends offshore
731	735	Orno	na	normal	NW	ENE	11.5	6083.7	active	rounded	DC	Mechernich et al 2022; Begg et al 2025	na
732	735	Orno	na	normal	N	ENE	11.5	4876.3	active	rounded	DC	Mechernich et al 2022; Begg et al 2025	na
733	198	Domeniko	Domeniko	normal	SW	SE	13.6	2544.4	probably active	na	DC	Mouslopoulou et al 2022; Begg et al 2025	na
734	198	Domeniko	Domeniko	normal	SW	SE	13.6	2455.7	probably active	na	DC	Ganas et al 2021; Mouslopoulou et al 2022; Begg et al 2025	na
735	198	Domeniko	Domeniko	normal	S	ESE	13.6	937.4	probably active	na	DC	Mouslopoulou et al 2022; Begg et al 2025	na
736	198	Domeniko	na	normal	SW	ENE	13.6	2596.4	probably active	na	DC	Mouslopoulou et al 2022; Begg et al 2025	na
737	198	Domeniko	Domeniko	normal	SW	SE	13.6	1642.9	probably active	na	na	Mouslopoulou et al 2022; Begg et al 2025	na
738	198	Domeniko	Domeniko	normal	SW	SE	13.6	4816.3	probably active	na	na	Mouslopoulou et al 2022; Begg et al 2025	na
739	193	Tyrnavos	Tyrnavos	normal	NE	SE	20.1	10081.9	active	rounded	DC	Caputo 1993; Caputo 1995; Mouslopoulou et al 2022; Begg et al 2025	na
740	193	Tyrnavos	Tyrnavos	normal	N	SE	20.1	9541.5	active	sharp	DC	Caputo & Pavlides 1993; Caputo 1993; Caputo 1995; Ganas et al 2021; Mouslopoulou et al 2022; Begg et al 2025	na
741	198	Domeniko	Domeniko	normal	SW	ESE	13.6	2182.5	probably active	na	DC	Mouslopoulou et al 2022; Begg et al 2025	na
742	200	Votanochori South	Votanochori	normal	SE	NE	4.5	2312.1	probably active	na	DC	Mouslopoulou et al 2022; Begg et al 2025	na
743	200	Votanochori South	Votanochori	normal	SE	NE	4.5	2000.4	probably active	na	na	Mouslopoulou et al 2022; Begg et al 2025	na
744	201	Votanochori	Votanochori	normal	SE	NE	6	5326.7	probably active	na	DC	Mouslopoulou et al 2022; Begg et al 2025	na
745	201	Votanochori	Votanochori	normal	SE	NE	6	2391.8	probably active	na	DC	Mouslopoulou et al 2022; Begg et al 2025	na
746	161	Rodia	Rodia-Omolio	normal	S	SE	47.3	7515.8	active	moderate	DC	Caputo & Pavlides 1993; Caputo 1993; Caputo 1995; Mouslopoulou et al 2022; Caputo & Helly 2005; Mouslopoulou et al 2022; Begg et al 2025	na
747	161	Rodia	Rodia-Omolio	normal	N	SE	47.3	3463.1	active	moderate	DC	Caputo 1993; Caputo 1995; Caputo & Helly 2005; Mouslopoulou et al 2022; Begg et al 2025	na
748	163	Gyrtoni	Gyrtoni	normal	SW	SE	22.4	17960.7	active	sharp	DC	Caputo & Pavlides 1993; Caputo 1993; Caputo 1995; Mouslopoulou et al 2022; Caputo & Helly 2005; Papanikolaou et al 2022; Begg et al 2025	na
749	163	Gyrtoni	Gyrtoni	normal	N	SE	22.4	1294.3	probably active	na	DC	Mouslopoulou et al 2022; Begg et al 2025	na
750	166	Anatoli	Anatoli	normal	S	E	21.8	3835.1	active	rounded	DC	Mouslopoulou et al 2022; Begg et al 2025	na
751	167	Metaxachori	Metaxochori	normal	S	NE	28.5	15284.6	active	rounded	DC	Mouslopoulou et al 2022; Begg et al 2025	na
752	211	Farkadona-Kalyvia	Farkadona-Kalyvia	normal	E	SSE	26.3	9515	active	moderate	DC	Koukouvelas et al 2021; Chatzipetros et al. (2021); De Novellis et al. (2021); Galanakis et al. (2021); Ganas et al. (2021); Karakostas et al. (2021); Mouslopoulou et al 2022; Begg et al 2025	na
753	184	Central Hills	Katochori-Central Hills	normal	N	ESE	72.8	8170.1	probably active	na	DC	Mouslopoulou et al 2022; Begg et al 2025	na
754	184	Central Hills	Katochori-Central Hills	normal	N	ESE	72.8	9449.6	probably active	na	DC	Mouslopoulou et al 2022; Begg et al 2025	na
755	252	Nea Agchialos	Nea Aghialos-Dilofo	normal	S	ENE	31.5	2590.3	active	sharp	DC	Caputo 1996; Galanakis 2001; Caputo 1996; Mouslopoulou et al 2022; Begg et al 2025	na
756	252	Nea Agchialos	Nea Aghialos-Dilofo	normal	S	E	31.5	9459.8	active	sharp	DC	Caputo & Pavlides 1993; Caputo 1995; Caputo 1996; Galanakis 2001; Mouslopoulou et al 2022; Begg et al 2025	na
757	252	Nea Agchialos	Nea Aghialos-Dilofo	normal	S	E	31.5	4766.1	active	sharp	DC	Caputo 1995; Galanakis 2001; Caputo 1996; Mouslopoulou et al 2022; Begg et al 2025	na
758	252	Nea Agchialos	Nea Aghialos-Dilofo	normal	S	ENE	31.5	5064.6	active	moderate	DC	Caputo & Pavlides 1993; Caputo 1995; Caputo 1996; Galanakis 2001; Mouslopoulou et al 2022; Begg et al 2025	na
759	250	Perivlepto	Sitochori-Perivlepto	normal	N	E	25.4	21207.2	active	sharp	DC	Caputo 1996; Caputo 1996; Mouslopoulou et al 2022; Begg et al 2025	na
760	168	Gerakari	Gerakari	normal	S	NE	24.5	11558	active	poor	DC	Mouslopoulou et al 2022; Begg et al 2025	na
761	167	Metaxachori	Metaxochori	normal	N	NE	28.5	8685.5	probably active	na	na	Caputo & Pavlides 1993; Mouslopoulou et al 2022; Begg et al 2025	na
762	166	Anatoli	Anatoli	normal	S	NE	21.8	10338.7	active	rounded	na	Mouslopoulou et al 2022; Begg et al 2025	na
763	165	Arioprino	Arioprino	normal	S	NE	16.2	16301.8	probably active	na	DC	Mouslopoulou et al 2022; Begg et al 2025	na
764	184	Central Hills	Katochori-Central Hills	normal	N	E	72.8	16417.6	active	moderate	DC	Caputo & Pavlides 1993; Caputo 1995; Caputo 1996; Mouslopoulou et al 2022; Begg et al 2025	na
765	254	Mavrolofos	Nea Aghialos-Dilofo	normal	S	ENE	34.5	25955.4	active	moderate	DC	Mouslopoulou et al 2022; Begg et al 2025	na
766	186	Doxaras	Ano Vounaina	normal	N	ENE	5.5	5390	probably active	na	DC	Mouslopoulou et al 2022; Begg et al 2025	na
767	187	Ano Vounaina	Ano Vounaina	normal	N	ENE	22.6	7529.6	probably active	na	DC	Mouslopoulou et al 2022; Begg et al 2025	na
768	189	Messorachi	Mesorachi	normal	N	ENE	24.6	12321.3	probably active	na	DC	Mouslopoulou et al 2022; Begg et al 2025	na
769	188	Agioi Anargyroi	Ano Vounaina	normal	N	ENE	8	7855.6	probably active	na	DC	Mouslopoulou et al 2022; Begg et al 2025	na
770	191	Amygdalia	na	normal	E	NE	6.9	6812.3	probably active	na	DC	Caputo 1993; Mouslopoulou et al 2022; Begg et al 2025	na
771	205	Elassona-Mavreli	Elassona-Mavreli-Logga	normal	S	ESE	41.3	12581.7	active	sharp	DC	Caputo & Pavlides 1993; Mouslopoulou et al 2022; Begg et al 2025	na
772	205	Elassona-Mavreli	Elassona-Mavreli-Logga	normal	S	ESE	41.3	2860.6	active	rounded	DC	Mouslopoulou et al 2022; Begg et al 2025	na
773	206	Aetorrachi	Aetorrachi	normal	S	E	7.3	3930.3	probably active	na	DC	Mouslopoulou et al 2022; Begg et al 2025	na
774	206	Aetorrachi	Aetorrachi	normal	N	ENE	7.3	5387.1	probably active	na	DC	Mouslopoulou et al 2022; Begg et al 2025	na
775	205	Elassona-Mavreli	Elassona-Mavreli-Logga	normal	S	ENE	41.3	4128.9	active	rounded	DC	Mouslopoulou et al 2022; Begg et al 2025	na
776	154	Valanida	Deskati-Elati	normal	S	SE	35.1	10583	active	moderate	DC	Mouslopoulou et al 2022; Begg et al 2025	na
777	154	Valanida	na	normal	S	SE	35.1	3017.8	active	moderate	DC	Mouslopoulou et al 2022; Begg et al 2025	na
778	161	Rodia	Rodia-Omolio	normal	S	NE	47.3	6649.2	active	moderate	DC	Mouslopoulou et al 2022; Begg et al 2025	na
779	166	Anatoli	Anatoli	normal	N	E	21.8	6628.4	probably active	na	na	Mouslopoulou et al 2022; Begg et al 2025	na
780	166	Anatoli	Anatoli	normal	N	NE	21.8	2064.9	probably active	na	na	Mouslopoulou et al 2022; Begg et al 2025	na
781	167	Metaxachori	Metaxochori	normal	S	NE	28.5	5400.5	active	moderate	na	Mouslopoulou et al 2022; Begg et al 2025	na
782	167	Metaxachori	Metaxochori	normal	N	NE	28.5	9167.1	probably active	na	DC	Caputo & Pavlides 1993; Mouslopoulou et al 2022; Begg et al 2025	na
783	187	Ano Vounaina	Ano Vounaina	normal	N	ENE	22.6	8829.4	probably active	na	DC	Mouslopoulou et al 2022; Begg et al 2025	na
784	189	Messorachi	Mesorachi	normal	N	ENE	24.6	6674.8	probably active	na	DC	Mouslopoulou et al 2022; Begg et al 2025	na
785	161	Rodia	Rodia-Omolio	normal	S	NE	47.3	22197	active	moderate	DC	Mouslopoulou et al 2022; Begg et al 2025	na
786	212	Paliampelo	Farkadona-Kalyvia	normal	E	SSE	15.9	15831.4	probably active	na	DC	Mouslopoulou et al 2022; Begg et al 2025	na
787	184	Central Hills	Katochori-Central Hills	normal	NE	SE	72.8	7476.5	active	moderate	DC	Caputo & Pavlides 1993; Mouslopoulou et al 2022; Begg et al 2025	na
788	184	Central Hills	Katochori-Central Hills	normal	NE	ESE	72.8	3023.8	active	rounded	DC	Mouslopoulou et al 2022; Begg et al 2025	na
789	184	Central Hills	Katochori-Central Hills	normal	NE	SE	72.8	8285.1	active	rounded	DC	Mouslopoulou et al 2022; Begg et al 2025	na
790	184	Central Hills	Katochori-Central Hills	normal	NE	SE	72.8	11139	active	moderate	DC	Mouslopoulou et al 2022; Begg et al 2025	na
791	185	Sitochoro	Sitochori-Perivlepto	normal	S	SE	46	12829.8	active	rounded	DC	Mouslopoulou et al 2022; Begg et al 2025	na
792	254	Mavrolofos	Nea Aghialos-Dilofo	normal	S	E	34.5	6561.4	active	rounded	DC	Galanakis 2001; Mouslopoulou et al 2022; Begg et al 2025	na
793	254	Mavrolofos	Nea Aghialos-Dilofo	normal	S	NE	34.5	2194.4	probably active	na	na	Mouslopoulou et al 2022; Begg et al 2025	na
794	185	Sitochoro	Sitochori-Perivlepto	normal	S	E	46	23868.2	active	rounded	DC	Mouslopoulou et al 2022; Begg et al 2025	na
795	254	Mavrolofos	Nea Aghialos-Dilofo	normal	N	E	34.5	5703	active	moderate	DC	Galanakis 2001; Mouslopoulou et al 2022; Begg et al 2025	na
796	254	Mavrolofos	Nea Aghialos-Dilofo	normal	N	E	34.5	4330.5	probably active	na	DC	Mouslopoulou et al 2022; Begg et al 2025	na
797	205	Elassona-Mavreli	Elassona-Mavreli-Logga	normal	S	ENE	41.3	3135.5	active	moderate	DC	Mouslopoulou et al 2022; Begg et al 2025	na
798	206	Aetorrachi	Aetorrachi	normal	N	E	7.3	3634.2	probably active	na	DC	Mouslopoulou et al 2022; Begg et al 2025	na
799	155	Lofos	na	normal	NE	SSE	2.1	1761.4	probably active	na	DC	Mouslopoulou et al 2022; Begg et al 2025	na
800	126	Akri	na	normal	W	SSE	5.7	5313	probably active	na	DC	Mouslopoulou et al 2022; Begg et al 2025	na
801	153	Elati	Deskati-Elati	normal	N	E	32.7	4658.2	active	rounded	DC	Mouslopoulou et al 2022; Begg et al 2025	na
802	207	Kallithea-Kefalovryso	Kallithea-Kefalovrysos	normal	N	E	33.5	8725.5	active	rounded	DC	Mouslopoulou et al 2022; Begg et al 2025	na
803	213	Nea Zoi	Nea Zoi	normal	W	SE	25.7	21656.7	probably active	na	DC	Caputo & Pavlides 1993; Mouslopoulou et al 2022; Begg et al 2025	na
804	213	Nea Zoi	Nea Zoi	normal	W	SE	25.7	3757.7	probably active	na	na	Mouslopoulou et al 2022; Begg et al 2025	na
805	273	Xyniada	Lamia-Stylida	normal	NE	SE	29.8	5936.1	active	rounded	DC	Mouslopoulou et al 2022; Begg et al 2025	na
806	192	Zarkos	Zarkos	normal	NE	SE	19.4	3448.5	probably active	na	na	Chatzipetros et al. (2021); De Novellis et al. (2021); Galanakis et al. (2021); Ganas et al. (2021); Karakostas et al. (2021); Mouslopoulou et al 2022; Kassaras et al. (2022); Koukouvelas et al. (2023); Begg et al 2025	na
807	192	Zarkos	Zarkos	normal	NE	SE	19.4	3956.8	probably active	na	na	Chatzipetros et al. (2021); De Novellis et al. (2021); Galanakis et al. (2021); Ganas et al. (2021); Karakostas et al. (2021); Mouslopoulou et al 2022; Kassaras et al. (2022); Koukouvelas et al. (2023); Begg et al 2026	na
808	192	Zarkos	Zarkos	normal	NE	SE	19.4	2143.6	historically active	na	na	Chatzipetros et al. (2021); De Novellis et al. (2021); Galanakis et al. (2021); Ganas et al. (2021); Karakostas et al. (2021); Mouslopoulou et al 2022; Kassaras et al. (2022); Koukouvelas et al. (2023); Begg et al 2027	na
809	192	Zarkos	Zarkos	normal	E	SE	19.4	7597.8	probably active	na	na	Chatzipetros et al. (2021); De Novellis et al. (2021); Galanakis et al. (2021); Ganas et al. (2021); Karakostas et al. (2021); Mouslopoulou et al 2022; Kassaras et al. (2022); Koukouvelas et al. (2023); Begg et al 2028	na
810	207	Kallithea-Kefalovryso	Kallithea-Kefalovrysos	normal	N	E	33.5	9189.9	active	rounded	na	Mouslopoulou et al 2022; Begg et al 2025	na
811	198	Domeniko	Domeniko	normal	SW	ESE	13.6	2867.8	probably active	na	na	Mouslopoulou et al 2022; Begg et al 2025	na
812	207	Kallithea-Kefalovryso	Kallithea-Kefalovrysos	normal	N	ENE	33.5	8014.2	active	rounded	na	Mouslopoulou et al 2022; Begg et al 2025	na
813	207	Kallithea-Kefalovryso	Kallithea-Kefalovrysos	normal	N	ESE	33.5	4912.1	active	sharp	na	Mouslopoulou et al 2022; Begg et al 2025	na
814	196	Damasi	Vlachogianni-Mesochori	normal	SW	SSE	1.8	1679.3	probably active	na	na	Chatzipetros et al. (2021); De Novellis et al. (2021); Galanakis et al. (2021); Ganas et al. (2021); Karakostas et al. (2021); Mouslopoulou et al 2022; Begg et al 2025	na
815	193	Tyrnavos	Tyrnavos	normal	N	SE	20.1	2499.6	active	poor	DC	Ganas et al 2021; Mouslopoulou et al 2022; Begg et al 2025	na
816	262	Siki		normal	S	ESE	22.6	11609.8	probably active	na	na	Mouslopoulou et al 2022; Begg et al 2025	extends offshore
817	265	Trikeri	Lamia-Stylida	normal	S	ENE	40	4508.3	active	sharp	DC	Mouslopoulou et al 2022; Begg et al 2025	extends offshore
818	265	Trikeri	Lamia-Stylida	normal	S	ENE	40	5659.6	active	sharp	DC	Mouslopoulou et al 2022; Begg et al 2025	extends offshore
819	748	Litochoro	Olympos	normal	NE	SE	43	39745.8	probably active	na	DC	Mouslopoulou et al 2022; Begg et al 2025	na
820	117	Xirolivado	Konitsa	normal	N	NE	45.4	13263.2	active	moderate	DC	Mouslopoulou et al 2022; Begg et al 2025	na
821	164	Kipselochori	Arioprino	normal	E	NE	10.2	10174.9	probably active	na	DC	Caputo 1993; Mouslopoulou et al 2022; Begg et al 2025	na
822	159	Aigani	Aigani	normal	S	E	12.1	2398.5	probably active	na	na	Mouslopoulou et al 2022; Begg et al 2025	na
823	120	Leventis	Konitsa	normal	SE	NE	39.2	12460.5	active	sharp	DC	Mouslopoulou et al 2022; Begg et al 2025	na
824	120	Leventis	Konitsa	normal	SE	NE	39.2	7175.8	active	sharp	na	Mouslopoulou et al 2022; Begg et al 2025	na
825	120	Leventis	Konitsa	normal	NW	NE	39.2	5838.3	active	sharp	DC	Mouslopoulou et al 2022; Begg et al 2025	na
826	120	Leventis	Konitsa	normal	SE	NE	39.2	7484.6	active	moderate	DC	Mouslopoulou et al 2022; Begg et al 2025	na
827	120	Leventis	Konitsa	normal	SE	NE	39.2	8489.7	active	sharp	na	Mouslopoulou et al 2022; Begg et al 2025	na
828	120	Leventis	Konitsa	normal	SE	NE	39.2	1160.4	active	moderate	na	Mouslopoulou et al 2022; Begg et al 2025	na
829	120	Leventis	Konitsa	normal	SE	NE	39.2	2671.9	active	moderate	na	Mouslopoulou et al 2022; Begg et al 2025	na
830	120	Leventis	Konitsa	normal	SE	NE	39.2	4188.1	active	sharp	na	Mouslopoulou et al 2022; Begg et al 2025	na
831	120	Leventis	Konitsa	normal	SE	NE	39.2	4939.5	active	moderate	DC	Mouslopoulou et al 2022; Begg et al 2025	na
832	120	Leventis	Konitsa	normal	S	NE	39.2	5053	active	moderate	DC	Mouslopoulou et al 2022; Begg et al 2025	na
833	120	Leventis	Konitsa	normal	SE	NE	39.2	6240.4	probably active	na	DC	Mouslopoulou et al 2022; Begg et al 2025	na
834	100	Vegoritis	Komanos	normal	SE	NE	24.3	4579.1	active	moderate	DC	Mountrakis et al 2006; Mouslopoulou et al 2022; Begg et al 2025	na
835	100	Vegoritis	Komanos	normal	SE	NE	24.3	6799.3	active	moderate	DC	Mountrakis et al 2006; Mouslopoulou et al 2022; Begg et al 2025	na
836	112	Galatini	Komanos	normal	SE	NE	30.7	3924	probably active	na	DC	Mouslopoulou et al 2022; Begg et al 2025	na
837	112	Galatini	Komanos	normal	SE	NE	30.7	7818	probably active	na	na	Mouslopoulou et al 2022; Begg et al 2025	na
838	117	Xirolivado	Konitsa	normal	SE	NE	45.4	4425	probably active	na	na	Mouslopoulou et al 2022; Begg et al 2025	na
839	117	Xirolivado	Konitsa	normal	SE	NE	45.4	4940.8	probably active	na	DC	Mouslopoulou et al 2022; Begg et al 2025	na
840	109	Kostarazi	Vegoritida	normal	SE	NE	33.3	7161.6	probably active	na	DC	Mouslopoulou et al 2022; Begg et al 2025	na
841	120	Leventis	Konitsa	normal	SE	NE	39.2	2888.2	active	rounded	na	Mouslopoulou et al 2022; Begg et al 2025	na
842	120	Leventis	Konitsa	normal	SE	NE	39.2	12591.2	active	sharp	DC	Mouslopoulou et al 2022; Begg et al 2025	na
843	120	Leventis	Konitsa	normal	SE	NE	39.2	14078.2	active	sharp	DC	Mouslopoulou et al 2022; Begg et al 2025	na
844	128	Palaiokastro	Konitsa	normal	SW	SE	10.2	9956.4	probably active	na	na	Mouslopoulou et al 2022; Begg et al 2025	na
845	121	Aliakmonas-Rimnio	Aliakmonas	normal	SE	ENE	84.3	16854.4	active	sharp	DC	Mountrakis et al 2006; Mouslopoulou et al 2022; Begg et al 2025	na
846	195	Vlachogianni	Vlachogianni-Mesochori	normal	NE	SE	20.6	9599.5	historically active	rounded	DC	Caputo & Pavlides 1993; Caputo 1993; Koukouvelas et al 2021; Ganas et al 2021; Mouslopoulou et al 2022; Begg et al 2025	na
847	195	Vlachogianni	Vlachogianni-Mesochori	normal	E	SE	20.6	10079	active	sharp	DC	Chatzipetros et al. (2021); De Novellis et al. (2021); Galanakis et al. (2021); Ganas et al. (2021); Karakostas et al. (2021); Mouslopoulou et al 2022; Begg et al 2025	some uncertainty; it may be a terrace riser
848	211	Farkadona-Kalyvia	Farkadona-Kalyvia	normal	E	SSE	26.3	10383.6	historically active	na	DC	Koukouvelas et al 2021; Chatzipetros et al. (2021); De Novellis et al. (2021); Galanakis et al. (2021); Ganas et al. (2021); Karakostas et al. (2021); Mouslopoulou et al 2022; Begg et al 2025	na
849	211	Farkadona-Kalyvia	Farkadona-Kalyvia	normal	NE	SSE	26.3	3519.8	probably active	na	na	Mouslopoulou et al 2022; Begg et al 2025	na
850	211	Farkadona-Kalyvia	Farkadona-Kalyvia	normal	E	SSE	26.3	3521.6	probably active	na	na	Mouslopoulou et al 2022; Begg et al 2025	na
851	192	Zarkos	Zarkos	normal	NE	SE	19.4	4349.7	probably active	na	na	Chatzipetros et al. (2021); De Novellis et al. (2021); Galanakis et al. (2021); Ganas et al. (2021); Karakostas et al. (2021); Mouslopoulou et al 2022; Kassaras et al. (2022); Koukouvelas et al. (2023); Begg et al 2029	na
852	199	Domeniko South	Votanochori	normal	N	ENE	2.3	647.7	probably active	na	na	Mouslopoulou et al 2022; Begg et al 2025	na
853	199	Domeniko South	Votanochori	normal	S	ENE	2.3	778.5	probably active	na	na	Mouslopoulou et al 2022; Begg et al 2025	na
854	199	Domeniko South	Votanochori	normal	S	NE	2.3	1579.9	probably active	na	na	Mouslopoulou et al 2022; Begg et al 2025	na
855	199	Domeniko South	Votanochori	normal	S	ENE	2.3	1138.5	probably active	na	na	Mouslopoulou et al 2022; Begg et al 2025	na
856	205	Elassona-Mavreli	na	normal	S	ENE	41.3	1531	active	moderate	DC	Mouslopoulou et al 2022; Begg et al 2025	na
857	205	Elassona-Mavreli	Elassona-Mavreli-Logga	normal	S	ENE	41.3	709.6	active	rounded	DC	Mouslopoulou et al 2022; Begg et al 2025	na
858	205	Elassona-Mavreli	Elassona-Mavreli-Logga	normal	S	ESE	41.3	1154.2	active	poor	DC	Mouslopoulou et al 2022; Begg et al 2025	na
859	205	Elassona-Mavreli	Elassona-Mavreli-Logga	normal	S	E	41.3	2185.6	active	poor	DC	Mouslopoulou et al 2022; Begg et al 2025	na
860	201	Votanochori	Votanochori	normal	SE	NE	6	996.9	probably active	na	na	Mouslopoulou et al 2022; Begg et al 2025	na
861	201	Votanochori	Votanochori	normal	NW	NE	6	784.6	probably active	na	na	Mouslopoulou et al 2022; Begg et al 2025	na
862	207	Kallithea-Kefalovryso	Kallithea-Kefalovrysos	normal	SW	ESE	33.5	1616.1	active	rounded	na	Mouslopoulou et al 2022; Begg et al 2025	na
863	207	Kallithea-Kefalovryso	Kallithea-Kefalovrysos	normal	N	ENE	33.5	11253.9	active	moderate	DC	Mouslopoulou et al 2022; Begg et al 2025	na
864	209	Logga	Elassona-Mavreli-Logga	normal	S	E	27.7	27719.7	active	moderate	DC	Mouslopoulou et al 2022; Begg et al 2025	na
865	205	Elassona-Mavreli	Elassona-Mavreli-Logga	normal	N	ENE	41.3	1094.7	active	rounded	DC	Caputo & Pavlides 1993; Mouslopoulou et al 2022; Begg et al 2025	na
866	205	Elassona-Mavreli	na	normal	S	ENE	41.3	418.5	active	rounded	DC	Mouslopoulou et al 2022; Begg et al 2025	na
867	205	Elassona-Mavreli	Elassona-Mavreli-Logga	normal	S	ENE	41.3	3246.2	active	rounded	DC	Mouslopoulou et al 2022; Begg et al 2025	na
868	200	Votanochori South	Votanochori	normal	S	NE	4.5	1046.6	probably active	na	na	Mouslopoulou et al 2022; Begg et al 2025	na
869	192	Zarkos	Zarkos	normal	NE	SE	19.4	14563.8	historically active	na	DC	Chatzipetros et al. (2021); De Novellis et al. (2021); Galanakis et al. (2021); Ganas et al. (2021); Karakostas et al. (2021); Mouslopoulou et al 2022; Kassaras et al. (2022); Koukouvelas et al. (2023); Begg et al 2030	na
870	201	Votanochori	Votanochori	normal	S	NE	6	6094.2	probably active	na	na	Mouslopoulou et al 2022; Begg et al 2025	na
871	200	Votanochori South	Votanochori	normal	S	NE	4.5	2011.1	probably active	na	na	Mouslopoulou et al 2022; Begg et al 2025	na
872	206	Aetorrachi	Aetorrachi	normal	S	ESE	7.3	4736	probably active	na	DC	Mouslopoulou et al 2022; Begg et al 2025	na
873	206	Aetorrachi	Aetorrachi	normal	S	ENE	7.3	4024.2	probably active	na	na	Mouslopoulou et al 2022; Begg et al 2025	na
874	748	Litochoro	Olympos	normal	NW	NE	43	4260.8	probably active	na	DC	Mouslopoulou et al 2022; Begg et al 2025	na
875	748	Litochoro	Olympos	normal	NW	NE	43	7675.5	probably active	na	na	Mouslopoulou et al 2022; Begg et al 2025	na
876	197	Damasouli	Vlachogianni-Mesochori	normal	SE	SE	1.1	1103.8	probably active	na	na	Chatzipetros et al. (2021); De Novellis et al. (2021); Galanakis et al. (2021); Ganas et al. (2021); Karakostas et al. (2021); Mouslopoulou et al 2022; Begg et al 2025	na
877	184	Central Hills	Katochori-Central Hills	normal	NE	ESE	72.8	3769.3	probably active	na	na	Mouslopoulou et al 2022; Begg et al 2025	na
878	184	Central Hills	Katochori-Central Hills	normal	NE	ESE	72.8	4321.1	probably active	na	na	Mouslopoulou et al 2022; Begg et al 2025	na
879	161	Rodia	Rodia-Omolio	normal	SE	NE	47.3	6834.4	active	poor	na	Caputo 1993; Caputo 1995; Mouslopoulou et al 2022; Caputo & Helly 2005; Mouslopoulou et al 2022; Begg et al 2025	na
880	200	Votanochori South	Votanochori	normal	SE	NE	4.5	1086.7	probably active	na	DC	Mouslopoulou et al 2022; Begg et al 2025	na
881	200	Votanochori South	Votanochori	normal	SE	NE	4.5	1807.9	probably active	na	DC	Mouslopoulou et al 2022; Begg et al 2025	na
882	189	Messorachi	Mesorachi	normal	NE	SE	24.6	2820.9	probably active	na	DC	Mouslopoulou et al 2022; Begg et al 2025	na
883	123	Paleochori-Sarakina	Aliakmonas	normal	NW	SE	37.4	3370.5	active	sharp	DC	Tsodoulos et al 2015; Mouslopoulou et al 2022; Begg et al 2025	na
884	123	Paleochori-Sarakina	Aliakmonas	normal	S	SE	37.4	8529.6	active	rounded	DC	Mountrakis et al 2006; Mouslopoulou et al 2022; Begg et al 2025	na
885	124	Tranovaltos	na	normal	W	NNE	7.4	7337.6	active	rounded	DC	Goldsworthy & Jackson 2001; Tsodoulos et al 2015; Mouslopoulou et al 2022; Begg et al 2025	na
886	125	Lazarades	Deskati-Elati	normal	N	SE	5.3	5173.5	probably active	na	na	Mouslopoulou et al 2022; Begg et al 2025	na
887	153	Elati	Deskati-Elati	normal	N	E	32.7	9018.5	probably active	na	DC	Mouslopoulou et al 2022; Begg et al 2025	na
888	159	Aigani	Aigani	normal	S	E	12.1	2510.2	probably active	na	na	Mouslopoulou et al 2022; Begg et al 2025	na
889	159	Aigani	Aigani	normal	S	E	12.1	1949	probably active	na	DC	Mouslopoulou et al 2022; Begg et al 2025	na
890	195	Vlachogianni	Vlachogianni-Mesochori	normal	NE	SE	20.6	1958	active	rounded	DC	Chatzipetros et al. (2021); De Novellis et al. (2021); Galanakis et al. (2021); Ganas et al. (2021); Karakostas et al. (2021); Mouslopoulou et al 2022; Begg et al 2026	na
891	195	Vlachogianni	Vlachogianni-Mesochori	normal	E	SE	20.6	1362	active	poor	DC	Koukouvelas et al 2021; Chatzipetros et al. (2021); De Novellis et al. (2021); Galanakis et al. (2021); Ganas et al. (2021); Karakostas et al. (2021); Mouslopoulou et al 2022; Begg et al 2025	na
892	194	Mesochori	Vlachogianni-Mesochori	normal	SW	SSE	6.4	1371.4	probably active	na	DC	Koukouvelas et al 2021, 2023; Mouslopoulou et al 2022; Begg et al 2025	na
893	210	Logga South	Elassona-Mavreli-Logga	normal	NW	ENE	37	3266.1	probably active	na	na	Mouslopoulou et al 2022; Begg et al 2025	na
894	151	Kallithea-Kefalovryso	Kallithea-Kefalovrysos	normal	NW	NE	44.3	5164.5	active	rounded	DC	Mouslopoulou et al 2022; Begg et al 2025	na
895	120	Leventis	Konitsa	normal	SE	NE	39.2	5574.9	active	rounded	na	Mouslopoulou et al 2022; Begg et al 2025	na
896	120	Leventis	Konitsa	normal	SE	NE	39.2	3608.5	active	moderate	na	Mouslopoulou et al 2022; Begg et al 2025	na
897	120	Leventis	Konitsa	normal	SE	NE	39.2	3695.6	probably active	na	na	Mouslopoulou et al 2022; Begg et al 2025	na
898	192	Zarkos	Zarkos	normal	SW	SE	19.4	5778.2	historically active	na	na	Chatzipetros et al. (2021); De Novellis et al. (2021); Galanakis et al. (2021); Ganas et al. (2021); Karakostas et al. (2021); Mouslopoulou et al 2022; Kassaras et al. (2022); Koukouvelas et al. (2023); Begg et al 2031	na
899	184	Central Hills	Katochori-Central Hills	normal	NE	ESE	72.8	3194.3	probably active	na	na	Mouslopoulou et al 2022; Begg et al 2025	na
900	184	Central Hills	Katochori-Central Hills	normal	NE	ESE	72.8	3422.8	probably active	na	na	Mouslopoulou et al 2022; Begg et al 2025	na
901	161	Rodia	Rodia-Omolio	normal	SW	SE	47.3	7070.2	active	poor	na	Caputo & Pavlides 1993; Mouslopoulou et al 2022; Begg et al 2025	na
902	194	Mesochori	Vlachogianni-Mesochori	normal	SW	SE	6.4	3980.4	probably active	na	DC	Koukouvelas et al 2021, 2023; Mouslopoulou et al 2022; Begg et al 2025	na
903	194	Mesochori	Vlachogianni-Mesochori	normal	SW	SSE	6.4	565.3	probably active	na	DC	Mouslopoulou et al 2022; Begg et al 2025	na
904	195	Vlachogianni	Vlachogianni-Mesochori	normal	NE	SE	20.6	1571.3	active	rounded	DC	Koukouvelas et al 2021; Chatzipetros et al. (2021); De Novellis et al. (2021); Galanakis et al. (2021); Ganas et al. (2021); Karakostas et al. (2021); Mouslopoulou et al 2022; Begg et al 2026	na
905	205	Elassona-Mavreli	Elassona-Mavreli-Logga	normal	S	ENE	41.3	882.2	active	poor	DC	Mouslopoulou et al 2022; Begg et al 2025	na
906	205	Elassona-Mavreli	Elassona-Mavreli-Logga	normal	S	ENE	41.3	1222.8	active	poor	DC	Mouslopoulou et al 2022; Begg et al 2025	na
907	315	Pounta	Pounta-Zarakas	normal	S	E	18.9	7588.5	active	sharp	DC	Begg et al 2025	fault extends offshore
908	315	Pounta	Pounta-Zarakas	normal	N	E	18.9	9662.9	active	sharp	DC	Begg et al 2025	fault extends offshore
909	315	Pounta	Pounta-Zarakas	normal	N	E	18.9	4499.2	active	rounded	DC	Begg et al 2025	fault extends offshore
910	315	Pounta	Pounta-Zarakas	normal	SW	ESE	18.9	1118.7	active	sharp	na	Begg et al 2025	fault extends offshore
911	315	Pounta	na	normal	S	E	18.9	3094.1	probably active	na	na	Begg et al 2025	fault extends offshore
912	265	Trikeri	Lamia-Stylida	normal	SE	ENE	40	1877.8	active	moderate	DC	Mouslopoulou et al 2022; Begg et al 2025	extends offshore
913	265	Trikeri	Lamia-Stylida	normal	SE	ENE	40	4879.1	active	moderate	na	Mouslopoulou et al 2022; Begg et al 2025	extends offshore
914	265	Trikeri	Lamia-Stylida	normal	NW	ENE	40	1770.6	probably active	na	na	Mouslopoulou et al 2022; Begg et al 2025	extends offshore
915	265	Trikeri	Lamia-Stylida	normal	S	ENE	40	2118.3	active	sharp	na	Mouslopoulou et al 2022; Begg et al 2025	extends offshore
916	159	Aigani	Aigani	normal	S	NE	12.1	11151.5	probably active	na	na	Mouslopoulou et al 2022; Begg et al 2025	na
917	157	Sykaminia	Aigani	normal	S	E	5.4	5084.9	probably active	na	DC	Mouslopoulou et al 2022; Begg et al 2025	na
918	156	Flabouro	Aigani	normal	N	E	8.4	8179.1	probably active	na	DC	Mouslopoulou et al 2022; Begg et al 2025	na
919	111	Vlasti	na	normal	NW	NE	33.6	2416.3	probably active	na	DC	Mountrakis et al 2006; Mouslopoulou et al 2022; Begg et al 2025	na
920	111	Vlasti	Vegoritida	normal	NW	NE	33.6	14536.7	active	rounded	DC	Mountrakis et al 2006; Mouslopoulou et al 2022; Begg et al 2025	na
921	250	Perivlepto	Sitochori-Perivlepto	normal	N	E	25.4	3879	active	poor	DC	Caputo & Pavlides 1993; Mouslopoulou et al 2022; Begg et al 2025	na
922	249	Farsala	Farsala	normal	S	ENE	13.3	5308.5	probably active	na	DC	Mouslopoulou et al 2022; Begg et al 2025	na
923	249	Farsala	Farsala	normal	S	ENE	13.3	2303.7	probably active	na	DC	Mouslopoulou et al 2022; Begg et al 2025	na
924	249	Farsala	Farsala	normal	S	E	13.3	3753.9	probably active	na	DC	Mouslopoulou et al 2022; Begg et al 2025	na
925	249	Farsala	Farsala	normal	N	E	13.3	10015.6	probably active	na	DC	Mouslopoulou et al 2022; Begg et al 2025	na
926	161	Rodia	Rodia-Omolio	normal	S	SE	47.3	3614.5	active	sharp	DC	Caputo & Pavlides 1993; Caputo 1993; Caputo 1995; Caputo & Helly 2005; Mouslopoulou et al 2022; Begg et al 2025	na
927	161	Rodia	Rodia-Omolio	normal	S	ESE	47.3	1323.6	active	na	DC	Caputo & Pavlides 1993; Caputo 1993; Caputo & Helly 2005; Mouslopoulou et al 2022; Mouslopoulou et al 2022; Begg et al 2025	modified
928	121	Aliakmonas-Rimnio	Aliakmonas	normal	N	E	84.3	20777.6	active	poor	DC	Mouslopoulou et al 2022; Begg et al 2025	na
929	117	Xirolivado	Konitsa	normal	NW	NE	45.4	5479.2	active	moderate	na	Mouslopoulou et al 2022; Begg et al 2025	na
930	117	Xirolivado	Konitsa	normal	S	NE	45.4	4713.8	active	rounded	DC	Mouslopoulou et al 2022; Begg et al 2025	na
931	97	Xino nero	Amyntaio	normal	SE	NE	66.6	20983.9	probably active	na	DC	Mouslopoulou et al 2022; Begg et al 2025	na
932	97	Xino nero	Amyntaio	normal	SE	NE	66.6	1519.2	probably active	na	na	Mouslopoulou et al 2022; Begg et al 2025	na
933	97	Xino nero	Amyntaio	normal	SE	NE	66.6	2282	probably active	na	na	Mouslopoulou et al 2022; Begg et al 2025	na
934	97	Xino nero	Amyntaio	normal	SE	NE	66.6	2132.5	probably active	na	na	Mouslopoulou et al 2022; Begg et al 2025	na
935	97	Xino nero	Amyntaio	normal	SE	NE	66.6	1200.6	probably active	na	na	Mouslopoulou et al 2022; Begg et al 2025	na
936	97	Xino nero	Amyntaio	normal	SE	NE	66.6	3858.5	probably active	na	na	Mouslopoulou et al 2022; Begg et al 2025	na
937	98	Kastoria	Amyntaio	normal	SE	NE	21.6	2791.1	active	sharp	na	Mouslopoulou et al 2022; Begg et al 2025	na
938	97	Xino nero	Amyntaio	normal	SE	NE	66.6	20022.8	active	rounded	DC	Mouslopoulou et al 2022; Begg et al 2025	na
939	97	Xino nero	Amyntaio	normal	S	NE	66.6	8808.4	probably active	na	DC	Mouslopoulou et al 2022; Begg et al 2025	na
940	97	Xino nero	Amyntaio	normal	SE	NE	66.6	4109.4	probably active	na	na	Mouslopoulou et al 2022; Begg et al 2025	na
941	97	Xino nero	Amyntaio	normal	SE	NE	66.6	1390.1	probably active	na	DC	Mouslopoulou et al 2022; Begg et al 2025	na
942	97	Xino nero	Amyntaio	normal	SE	NE	66.6	11139.4	probably active	na	na	Mouslopoulou et al 2022; Begg et al 2025	na
943	97	Xino nero	Amyntaio	normal	S	NE	66.6	8673.9	probably active	na	DC	Mouslopoulou et al 2022; Begg et al 2025	na
944	97	Xino nero	Amyntaio	normal	SE	NE	66.6	12579.2	active	moderate	DC	Goldsworthy et al 2002; Mountrakis et al 2006; Mouslopoulou et al 2022; Begg et al 2025	na
945	97	Xino nero	Amyntaio	normal	SE	NE	66.6	3912.9	active	rounded	DC	Goldsworthy et al 2002; Mountrakis et al 2006; Mouslopoulou et al 2022; Begg et al 2025	na
946	97	Xino nero	Amyntaio	normal	SE	ENE	66.6	4542.3	active	rounded	DC	Mountrakis et al 2006; Mouslopoulou et al 2022; Begg et al 2025	na
947	97	Xino nero	Amyntaio	normal	SE	NE	66.6	2363.5	active	rounded	DC	Mouslopoulou et al 2022; Begg et al 2025	na
948	97	Xino nero	Amyntaio	normal	SE	NE	66.6	2249.2	active	moderate	DC	Mountrakis et al 2006; Mouslopoulou et al 2022; Begg et al 2025	na
949	97	Xino nero	Amyntaio	normal	SE	NE	66.6	3174.1	active	sharp	DC	Mouslopoulou et al 2022; Begg et al 2025	na
950	97	Xino nero	Amyntaio	normal	SE	NE	66.6	6979.7	active	sharp	DC	Goldsworthy et al 2002; Mouslopoulou et al 2022; Begg et al 2025	na
951	97	Xino nero	Amyntaio	normal	SE	NE	66.6	7648.2	active	rounded	DC	Goldsworthy et al 2002; Mountrakis et al 2006; Mouslopoulou et al 2022; Begg et al 2025	na
952	104	Leptokaries	Amyntaio	normal	S	E	26	1560.6	active	rounded	DC	Mouslopoulou et al 2022; Begg et al 2025	na
953	104	Leptokaries	Amyntaio	normal	S	E	26	1697.3	active	rounded	DC	Mouslopoulou et al 2022; Begg et al 2025	na
954	104	Leptokaries	Amyntaio	normal	N	E	26	1555.8	active	rounded	DC	Mouslopoulou et al 2022; Begg et al 2025	na
955	100	Vegoritis	Vegoritida	normal	SE	NE	24.3	15623	active	moderate	DC	Goldsworthy & Jackson 2001; Goldsworthy et al 2002; Mountrakis et al 2006; Mouslopoulou et al 2022; Begg et al 2025	na
956	99	Komanos	Vegoritida	normal	SE	NE	53.2	1109	active	moderate	DC	Goldsworthy & Jackson 2001; Mouslopoulou et al 2022; Begg et al 2025	na
957	99	Komanos	Komanos	normal	SE	NE	53.2	1886.6	active	sharp	DC	Mouslopoulou et al 2022; Begg et al 2025	na
958	99	Komanos	Komanos	normal	SE	NE	53.2	1447.6	active	sharp	DC	Goldsworthy & Jackson 2001; Mouslopoulou et al 2022; Begg et al 2025	na
959	99	Komanos	Komanos	normal	SE	NE	53.2	587.3	active	moderate	DC	Mountrakis et al 2006; Mouslopoulou et al 2022; Begg et al 2025	na
960	99	Komanos	Komanos	normal	SE	NE	53.2	1983.4	active	sharp	DC	Goldsworthy & Jackson 2001; Goldsworthy et al 2002; Mouslopoulou et al 2022; Begg et al 2025	na
961	99	Komanos	Komanos	normal	SE	NE	53.2	970.4	active	moderate	DC	Goldsworthy & Jackson 2001; Mountrakis et al 2006; Mouslopoulou et al 2022; Begg et al 2025	na
962	99	Komanos	Komanos	normal	SE	NE	53.2	1159.2	active	sharp	DC	Goldsworthy & Jackson 2001; Goldsworthy et al 2002; Mouslopoulou et al 2022; Begg et al 2025	na
963	99	Komanos	Komanos	normal	SE	NE	53.2	745.6	active	moderate	DC	Mouslopoulou et al 2022; Begg et al 2025	na
964	99	unnamed	Komanos	normal	SE	NE	53.2	1002.5	active	sharp	na	Goldsworthy & Jackson 2001; Mouslopoulou et al 2022; Begg et al 2025	na
965	99	Komanos	Komanos	normal	SE	NE	53.2	2527.4	active	sharp	DC	Goldsworthy & Jackson 2001; Mouslopoulou et al 2022; Begg et al 2025	na
966	99	Komanos	Komanos	normal	SE	NE	53.2	2161.4	active	sharp	DC	Goldsworthy & Jackson 2001; Mouslopoulou et al 2022; Begg et al 2025	na
967	99	Komanos	Komanos	normal	SE	NE	53.2	1285.9	active	moderate	DC	Goldsworthy & Jackson 2001; Goldsworthy et al 2002; Mouslopoulou et al 2022; Begg et al 2025	na
968	99	Komanos	Komanos	normal	SE	NE	53.2	901	active	sharp	DC	Goldsworthy & Jackson 2001; Mouslopoulou et al 2022; Begg et al 2025	na
969	99	Komanos	Komanos	normal	SE	NE	53.2	572.5	active	moderate	na	Mouslopoulou et al 2022; Begg et al 2025	na
970	99	Komanos	Komanos	normal	SE	NE	53.2	3130.3	active	sharp	DC	Goldsworthy & Jackson 2001; Goldsworthy et al 2002; Mouslopoulou et al 2022; Begg et al 2025	na
971	99	Komanos	Komanos	normal	SE	NE	53.2	858.1	active	sharp	DC	Mouslopoulou et al 2022; Begg et al 2025	na
972	99	Komanos	Komanos	normal	SE	NE	53.2	2279.6	active	moderate	DC	Goldsworthy & Jackson 2001; Goldsworthy et al 2002; Mouslopoulou et al 2022; Begg et al 2025	na
973	99	Komanos	Komanos	normal	NW	NE	53.2	1292.6	active	sharp	DC	Mouslopoulou et al 2022; Begg et al 2025	na
974	99	Komanos	Komanos	normal	NW	NE	53.2	3926	active	sharp	DC	Goldsworthy & Jackson 2001; Goldsworthy et al 2002; Mouslopoulou et al 2022; Begg et al 2025	na
975	99	Komanos	Komanos	normal	SE	NE	53.2	2965.8	active	sharp	DC	Goldsworthy & Jackson 2001; Mouslopoulou et al 2022; Begg et al 2025	na
976	99	Komanos	Komanos	normal	SE	NE	53.2	978.5	active	sharp	DC	Mouslopoulou et al 2022; Begg et al 2025	na
977	99	Komanos	Komanos	normal	SE	NE	53.2	2130.1	active	sharp	DC	Goldsworthy & Jackson 2001; Goldsworthy et al 2002; Mouslopoulou et al 2022; Begg et al 2025	na
978	99	Komanos	Komanos	normal	NW	NE	53.2	1202.7	active	moderate	DC	Goldsworthy & Jackson 2001; Mouslopoulou et al 2022; Begg et al 2025	na
979	99	Komanos	Komanos	normal	SE	NE	53.2	4230.3	active	sharp	DC	Goldsworthy & Jackson 2001; Mouslopoulou et al 2022; Begg et al 2025	na
980	99	Komanos	Komanos	normal	SE	NE	53.2	5068.6	active	sharp	DC	Goldsworthy & Jackson 2001; Mouslopoulou et al 2022; Begg et al 2025	na
981	99	Komanos	Komanos	normal	SE	NE	53.2	3394.9	active	sharp	DC	Goldsworthy & Jackson 2001; Mouslopoulou et al 2022; Begg et al 2025	na
982	99	Komanos	Komanos	normal	SE	NE	53.2	2823.4	active	moderate	DC	Goldsworthy & Jackson 2001; Goldsworthy et al 2002; Mouslopoulou et al 2022; Begg et al 2025	na
983	99	Komanos	Komanos	normal	SE	NE	53.2	6163.6	active	sharp	DC	Goldsworthy & Jackson 2001; Goldsworthy et al 2002; Mouslopoulou et al 2022; Begg et al 2025	na
984	99	Komanos	Komanos	normal	SE	NE	53.2	818.3	active	sharp	DC	Goldsworthy & Jackson 2001; Mouslopoulou et al 2022; Begg et al 2025	na
985	99	Komanos	Komanos	normal	SE	NE	53.2	1008	active	sharp	DC	Goldsworthy & Jackson 2001; Mouslopoulou et al 2022; Begg et al 2025	na
986	99	Komanos	Komanos	normal	SE	NE	53.2	1722.3	active	sharp	DC	Goldsworthy & Jackson 2001; Mouslopoulou et al 2022; Begg et al 2025	na
987	99	Komanos	Komanos	normal	SE	NE	53.2	478.2	active	moderate	DC	Goldsworthy & Jackson 2001; Mouslopoulou et al 2022; Begg et al 2025	na
988	99	Komanos	Komanos	normal	SE	NE	53.2	2780.1	active	sharp	DC	Mountrakis et al 2006; Mouslopoulou et al 2022; Begg et al 2025	na
989	99	Komanos	Komanos	normal	SE	NE	53.2	1853.9	active	sharp	DC	Mouslopoulou et al 2022; Begg et al 2025	na
990	99	Komanos	Komanos	normal	SE	NE	53.2	4014.7	active	sharp	DC	Goldsworthy & Jackson 2001; Mouslopoulou et al 2022; Begg et al 2025	na
991	99	Komanos	Komanos	normal	SE	NE	53.2	1299	active	moderate	DC	Mouslopoulou et al 2022; Begg et al 2025	na
992	99	Komanos	Komanos	normal	SE	NE	53.2	6173.3	active	moderate	DC	Goldsworthy & Jackson 2001; Mouslopoulou et al 2022; Begg et al 2025	na
993	99	Komanos	Komanos	normal	SE	NE	53.2	4655.3	active	rounded	DC	Goldsworthy & Jackson 2001; Mountrakis et al 2006; Mouslopoulou et al 2022; Begg et al 2025	na
994	99	Komanos	Komanos	normal	SE	NE	53.2	2381.2	active	moderate	DC	Mouslopoulou et al 2022; Begg et al 2025	na
995	99	Komanos	Komanos	normal	SE	NE	53.2	675	active	sharp	na	Mouslopoulou et al 2022; Begg et al 2025	na
996	99	Komanos	Komanos	normal	SE	NE	53.2	1481.5	active	sharp	DC	Mouslopoulou et al 2022; Begg et al 2025	na
997	99	Komanos	Komanos	normal	NW	NE	53.2	3314.9	active	moderate	DC	Goldsworthy & Jackson 2001; Mountrakis et al 2006; Mouslopoulou et al 2022; Begg et al 2025	na
998	99	Komanos	Komanos	normal	SE	NE	53.2	1233.1	active	rounded	DC	Goldsworthy & Jackson 2001; Mouslopoulou et al 2022; Begg et al 2025	na
999	99	Komanos	Komanos	normal	NW	NE	53.2	1793.9	active	moderate	DC	Mouslopoulou et al 2022; Begg et al 2025	na
1000	99	Komanos	Komanos	normal	SE	NE	53.2	4008.6	active	sharp	DC	Goldsworthy & Jackson 2001; Mountrakis et al 2006; Goldsworthy et al 2002; Mouslopoulou et al 2022; Begg et al 2025	na
1001	99	Komanos	Komanos	normal	S	NE	53.2	1272.5	active	sharp	DC	Goldsworthy & Jackson 2001; Mouslopoulou et al 2022; Begg et al 2025	na
1002	99	Komanos	Komanos	normal	SE	NE	53.2	1510	active	sharp	DC	Mountrakis et al 2006; Mouslopoulou et al 2022; Begg et al 2025	na
1003	117	Xirolivado	Konitsa	normal	N	E	45.4	6152.4	active	sharp	DC	Mouslopoulou et al 2022; Begg et al 2025	na
1004	118	Koustochori	Konitsa	normal	S	NE	6	5884.8	probably active	na	na	Mouslopoulou et al 2022; Begg et al 2025	na
1005	117	Xirolivado	Konitsa	normal	NW	NE	45.4	2690.8	active	rounded	DC	Mouslopoulou et al 2022; Begg et al 2025	na
1006	117	Xirolivado	Konitsa	normal	N	NE	45.4	5069.1	probably active	na	DC	Mouslopoulou et al 2022; Begg et al 2025	na
1007	53	Gerakarou-Liti-Mygdonia	Mygdonia-Volvi	normal	N	SE	104	5447.7	active	sharp	DC	Goldsworthy et al 2002; Tranos et al 2003; Mountrakis et al 2006; Zervopoulou & Pavlides 2008; Mouslopoulou et al 2014; Papanikolaou et al 2022; Begg et al 2025	na
1008	53	Gerakarou-Liti-Mygdonia	Mygdonia-Volvi	normal	S	E	104	12131.2	probably active	na	na	Pavlides 1996; Tranos et al 2003; Mountrakis et al 2006; Mouslopoulou et al 2022; Begg et al 2025	na
1009	51	Assiros-Analipsi-Scholari	Mygdonia-Volvi	normal	SW	E	53.3	24562.7	active	rounded	DC	Caputo & Pavlides 1993; Tranos et al 2003; Mountrakis et al 2006; Papanikolaou et al 2022; Begg et al 2025	na
1010	53	Gerakarou-Liti-Mygdonia	Mygdonia-Volvi	normal	N	NE	104	9679.9	active	rounded	na	Mountrakis et al 2006; Mouslopoulou et al 2022; Papanikolaou et al 2022; Begg et al 2025	na
1011	53	Gerakarou-Liti-Mygdonia	Mygdonia-Volvi	normal	N	E	104	13362.9	active	rounded	DC	Tranos et al 2003; Mountrakis et al 2006; Mouslopoulou et al 2022; Begg et al 2025	na
1012	51	Assiros-Analipsi-Scholari	Mygdonia-Volvi	normal	S	ENE	53.3	1566.8	probably active	na	na	Begg et al 2025	na
1013	51	Assiros-Analipsi-Scholari	Mygdonia-Volvi	normal	S	E	53.3	3796.9	probably active	na	na	Tranos et al 2003; Begg et al 2025	na
1014	51	Assiros-Analipsi-Scholari	Mygdonia-Volvi	normal	N	ENE	53.3	4865.5	probably active	na	DC	Tranos et al 2003; Begg et al 2025	na
1015	59	Geroplatinos	Anthemountas-Souroti	normal	N	E	34.4	9778	probably active	na	DC	Mouslopoulou et al 2022; Begg et al 2025	na
1016	60	Stratoni	Anthemountas-Souroti	normal	NW	NE	9.5	8381	active	rounded	DC	Pavlides 1996; Pavlides & Tranos 1991; Ambraseys 2001; Mountrakis et al 2006; Mouslopoulou et al 2022; Begg et al 2025	na
1017	53	Gerakarou-Liti-Mygdonia	Mygdonia-Volvi	normal	SW	E	104	6800.4	probably active	na	DC	Tranos et al 2003; Mouslopoulou et al 2022; Begg et al 2025	na
1018	59	Geroplatinos	Anthemountas-Souroti	normal	NE	SE	34.4	22369.5	probably active	na	DC	Pavlides 1996; Goldsworthy et al 2002; Tranos et al 2003; Mouslopoulou et al 2022;; Begg et al 2025	na
1019	83	Anthemountas	Anthemountas-Souroti	normal	N	E	55.2	4853.2	active	rounded	DC	Mountrakis et al 2006; Mouslopoulou et al 2022; Begg et al 2025	na
1020	56	Pylaias-Panoramatos	Anthemountas-Souroti	normal	N	E	44.3	17897.9	probably active	na	DC	Pavlides 1996; Tranos et al 2003; Zervopoulou & Pavlides 2008; Mouslopoulou et al 2022; Begg et al 2025	na
1021	117	Xirolivado	Aliakmonas	normal	N	ENE	45.4	14613.9	active	moderate	DC	Mountrakis et al 2006; Mouslopoulou et al 2022; Begg et al 2025	na
1022	117	Xirolivado	Aliakmonas	normal	S	ENE	45.4	15211.3	probably active	na	na	Mountrakis et al 2006; Mouslopoulou et al 2022; Begg et al 2025	na
1023	121	Aliakmonas-Rimnio	Aliakmonas	normal	NW	NE	84.3	36523.6	probably active	na	DC	Mouslopoulou et al 2022; Begg et al 2025	na
1024	112	Galatini	Komanos	normal	SE	NE	30.7	13604.3	active	moderate	na	Mouslopoulou et al 2022; Begg et al 2025	na
1025	112	Galatini	Komanos	normal	N	NE	30.7	7469	active	sharp	DC	Mouslopoulou et al 2022; Begg et al 2025	na
1026	111	Vlasti	Vegoritida	normal	NW	NE	33.6	13239.3	active	rounded	DC	Mouslopoulou et al 2022; Begg et al 2025	na
1027	108	Limnochori	Vegoritida	normal	NW	NE	9.5	9361.9	active	rounded	DC	Goldsworthy et al 2002; Mountrakis et al 2006; Mouslopoulou et al 2022; Begg et al 2025	possibly modified by lake shoreline
1028	100	Vegoritis	Komanos	normal	SE	NE	24.3	5716.8	active	moderate	DC	Mountrakis et al 2006; Mouslopoulou et al 2022; Begg et al 2025	na
1029	100	Vegoritis	Vegoritida	normal	SE	NE	24.3	9855.5	active	moderate	DC	Goldsworthy & Jackson 2001; Goldsworthy et al 2002; Mouslopoulou et al 2022; Begg et al 2025	na
1030	150	Milia	Kallithea-Kefalovrysos	normal	S	E	14.7	14570.9	probably active	na	na	Mouslopoulou et al 2022; Begg et al 2025	na
1031	220	Katafyto	Pertouli-Souli	normal	SW	SE	8.3	8155.5	probably active	na	na	Begg et al 2025	na
1032	233	Kerasochori	Amfilochia-Karpenisi	normal	SE	NE	40.2	10392.1	active	rounded	DC	Mouslopoulou et al 2022; Begg et al 2025	na
1033	234	Karpenisi	Maliakos	normal	NW	NE	57.1	3375.5	active	sharp	DC	Mouslopoulou et al 2022; Begg et al 2025	na
1034	234	Karpenisi	Maliakos	normal	S	ENE	57.1	10335.7	active	sharp	DC	Mouslopoulou et al 2022; Begg et al 2025	na
1035	234	Karpenisi	Maliakos	normal	N	ENE	57.1	2887.7	active	sharp	DC	Mouslopoulou et al 2022; Begg et al 2025	na
1036	247	Ampelia	na	normal	N	E	5.5	5558.7	probably active	na	na	Mouslopoulou et al 2022; Begg et al 2025	na
1037	234	Karpenisi	Maliakos	normal	S	E	57.1	2243.7	active	moderate	DC	Mouslopoulou et al 2022; Begg et al 2025	na
1038	234	Karpenisi	Maliakos	normal	S	E	57.1	2064.3	active	moderate	DC	Mouslopoulou et al 2022; Begg et al 2025	na
1039	280	Lamia-Stylida	Lamia-Stylida	normal	S	E	102.4	11129.4	active	rounded	DC	Mouslopoulou et al 2022; Begg et al 2025	extends offshore
1040	280	Lamia-Stylida	Lamia-Stylida	normal	SW	ESE	102.4	7021.8	active	moderate	DC	Mouslopoulou et al 2022; Begg et al 2025	extends offshore
1041	280	Lamia-Stylida	Lamia-Stylida	normal	S	E	102.4	6792	probably active	na	DC	Mouslopoulou et al 2022; Begg et al 2025	extends offshore
1042	280	Lamia-Stylida	Lamia-Stylida	normal	S	E	102.4	25533.8	probably active	na	DC	Palyvos et al 2006; Mouslopoulou et al 2022; Begg et al 2025	extends offshore
1043	283	Drymona	Lamia-Stylida	normal	SW	SE	15.9	10173.8	probably active	na	na	Mouslopoulou et al 2022; Begg et al 2025	extends offshore
1044	173	Veneto	Veneto	normal	S	SE	15.8	13613.8	active	rounded	DC	Caputo & Pavlides 1993; Mouslopoulou et al 2022; Begg et al 2025	na
1045	169	Skiti	Skiti	normal	S	NE	19	18236.8	probably active	na	na	Caputo & Pavlides 1993; Mouslopoulou et al 2022; Begg et al 2025	na
1046	173	Veneto	Veneto	normal	S	NE	15.8	12673.1	active	rounded	na	Mouslopoulou et al 2022; Begg et al 2025	na
1047	170	Elafos	Skiti	normal	S	NE	16	15984	probably active	na	na	Mouslopoulou et al 2022; Begg et al 2025	na
1048	262	Siki		normal	S	ENE	22.6	2489.9	probably active	na	na	Mouslopoulou et al 2022; Begg et al 2025	extends offshore
1049	111	Vlasti	na	normal	NW	NE	33.6	2096.3	probably active	na	na	Mouslopoulou et al 2022; Begg et al 2025	na
1050	112	Galatini	Komanos	normal	S	NE	30.7	8791.7	probably active	na	na	Mouslopoulou et al 2022; Begg et al 2025	na
1051	123	Paleochori-Sarakina	Aliakmonas	normal	S	E	37.4	1863.5	active	moderate	DC	Mouslopoulou et al 2022; Begg et al 2025	na
1052	123	Paleochori-Sarakina	Aliakmonas	normal	S	SE	37.4	2893.8	active	moderate	na	Mouslopoulou et al 2022; Begg et al 2025	na
1053	123	Paleochori-Sarakina	Aliakmonas	normal	S	E	37.4	2509.5	active	rounded	na	Mouslopoulou et al 2022; Begg et al 2025	na
1054	123	Paleochori-Sarakina	Aliakmonas	normal	N	E	37.4	3534.5	active	sharp	na	Tsodoulos et al 2015; Mouslopoulou et al 2022; Begg et al 2025	na
1055	151	Kallithea-Kefalovryso	Kallithea-Kefalovrysos	normal	NW	SE	44.3	2326.9	active	rounded	DC	Mouslopoulou et al 2022; Begg et al 2025	na
1056	151	Kallithea-Kefalovryso	Kallithea-Kefalovrysos	normal	NW	ENE	44.3	4348.4	active	rounded	DC	Mouslopoulou et al 2022; Begg et al 2025	na
1057	154	Valanida	Deskati-Elati	normal	SE	ENE	35.1	5018	active	rounded	DC	Mouslopoulou et al 2022; Begg et al 2025	na
1058	154	Valanida	Deskati-Elati	normal	S	NE	35.1	6547.9	active	rounded	DC	Mouslopoulou et al 2022; Begg et al 2025	na
1059	154	Valanida	Deskati-Elati	normal	S	SE	35.1	2773	active	rounded	DC	Mouslopoulou et al 2022; Begg et al 2025	na
1060	649	Kefalovryso	Kallithea-Kefalovrysos	normal	E	SSE	2.4	2363.3	probably active	na	na	Mouslopoulou et al 2022; Begg et al 2025	na
1061	648	Panagia	Deskati-Elati	normal	N	E	3.5	3528.1	probably active	na	na	Mouslopoulou et al 2022; Begg et al 2025	na
1062	648	Panagia	Deskati-Elati	normal	S	E	3.5	2172	probably active	na	na	Mouslopoulou et al 2022; Begg et al 2025	na
1063	123	Paleochori-Sarakina	Aliakmonas	normal	S	SE	37.4	4296.8	active	sharp	DC	Mountrakis et al 2006; Tsodoulos et al 2015; Mouslopoulou et al 2022; Begg et al 2025	na
1064	152	Anthrakia	Deskati-Elati	normal	S	SE	11.2	11495	probably active	na	na	Mouslopoulou et al 2022; Begg et al 2025	na
1065	104	Leptokaries	Amyntaio	normal	N	NE	26	3071.5	active	sharp	DC	Mouslopoulou et al 2022; Begg et al 2025	na
1066	101	Anatoliko	Komanos	normal	SE	NE	22.7	2026.4	active	sharp	na	Mouslopoulou et al 2022; Begg et al 2025	na
1067	114	Mesovouno	Komanos	normal	SE	NE	14.4	14457.6	probably active	na	na	Mouslopoulou et al 2022; Begg et al 2025	na
1068	99	Komanos	Komanos	normal	SE	NE	53.2	18199.4	active	sharp	DC	Goldsworthy et al 2002; Mouslopoulou et al 2022; Begg et al 2025	na
1069	57	Asvestochori	Anthemountas-Souroti	normal	NE	ESE	41.7	34305.8	active	rounded	DC	Pavlides 1996; Tranos et al 2003; Mountrakis et al 2006; Zervopoulou & Pavlides 2008; Mouslopoulou et al 2022; Begg et al 2025	na
1070	56	Pylaias-Panoramatos	Anthemountas-Souroti	normal	N	SE	44.3	16520.5	probably active	na	DC	Pavlides 1996; Goldsworthy et al 2002; Tranos et al 2003; Mouslopoulou et al 2022; Begg et al 2025	na
1071	55	Asvestochori	Mygdonia-Volvi	normal	NE	SE	22.4	22265.6	probably active	na	DC	Tranos et al 2003; Zervopoulou & Pavlides 2008; Papanikolaou et al 2022;; Begg et al 2025	na
1072	79	Kassandreia	Agio Oros-Posidi	normal	S	NE	9.6	9324.4	probably active	na	DC	Mouslopoulou et al 2022; Begg et al 2025	na
1073	81	Livardakia	Agio Oros-Posidi	normal	N	SE	5.6	5302.4	probably active	na	na	Mouslopoulou et al 2022; Begg et al 2025	na
1074	82	Paliouri	Agio Oros-Posidi	normal	N	SE	6.2	5558.7	probably active	na	DC	Mouslopoulou et al 2022; Begg et al 2025	na
1075	68	Sithonia	Sithonia	normal	N	SE	13	7453	active	rounded	DC	Pavlides 1996; Goldsworthy et al 2002; Tranos et al 2003; Mountrakis et al 2006; Mouslopoulou et al 2022; Begg et al 2025	na
1076	67	Vatopedi	Sithonia	normal	N	E	13.4	12761.5	probably active	na	DC	Mouslopoulou et al 2022; Begg et al 2025	na
1077	70	Neos Marmaras	Agio Oros-Posidi	normal	S	E	18.2	16079.5	probably active	na	na	Tranos et al 2003; Mouslopoulou et al 2022; Begg et al 2025	na
1078	71	Sykia	Agio Oros-Posidi	normal	S	E	18	9583.8	probably active	na	na	Tranos et al 2003; Mouslopoulou et al 2022; Begg et al 2025	na
1079	72	Posidi	Agio Oros-Posidi	normal	N	E	20.2	19993.9	probably active	na	DC	Tranos et al 2003; Mouslopoulou et al 2022; Begg et al 2025	na
1080	71	Sykia	Agio Oros-Posidi	normal	S	E	18	16361.2	probably active	na	DC	Tranos et al 2003; Mouslopoulou et al 2022; Begg et al 2025	na
1081	71	Sykia	Agio Oros-Posidi	normal	S	E	18	9302.3	probably active	na	na	Tranos et al 2003; Mouslopoulou et al 2022; Begg et al 2025	na
1082	73	Toroni	Agio Oros-Posidi	normal	S	SE	5	4935.4	probably active	na	na	Tranos et al 2003; Mouslopoulou et al 2022; Begg et al 2025	na
1083	65	Petseda	Sithonia	normal	N	NE	8.2	7803.3	probably active	na	DC	Mouslopoulou et al 2022; Begg et al 2025	na
1084	56	Pylaias-Panoramatos	Anthemountas-Souroti	normal	N	E	44.3	6936.3	active	moderate	DC	Mouslopoulou et al 2022; Begg et al 2025	na
1085	58	Neochori	Anthemountas-Souroti	normal	S	E	39.4	14964.6	probably active	na	DC	Mouslopoulou et al 2022; Begg et al 2025	na
1086	58	Neochori	Anthemountas-Souroti	normal	S	E	39.4	11807.2	probably active	na	na	Mouslopoulou et al 2022; Begg et al 2025	na
1087	63	Taxiarchis	Anthemountas-Souroti	normal	NE	E	44.5	24637	probably active	na	na	Mouslopoulou et al 2022; Begg et al 2025	na
1088	63	Taxiarchis	Anthemountas-Souroti	normal	N	SE	44.5	9036	probably active	na	na	Mouslopoulou et al 2022; Begg et al 2025	na
1089	121	Aliakmonas-Rimnio	Aliakmonas	normal	N	NE	84.3	8962.4	probably active	na	DC	Mountrakis et al 2006; Mouslopoulou et al 2022; Begg et al 2025	na
1090	121	Aliakmonas-Rimnio	Aliakmonas	normal	N	E	84.3	5661.8	active	sharp	DC	Mountrakis et al 2006; Mouslopoulou et al 2022; Begg et al 2025	na
1091	121	Aliakmonas-Rimnio	Aliakmonas	normal	N	ENE	84.3	4490.9	active	sharp	DC	Mountrakis et al 2006; Mouslopoulou et al 2022; Begg et al 2025	na
1092	116	Pigadi	Konitsa	normal	NW	NE	25	24509.3	probably active	na	na	Mouslopoulou et al 2022; Begg et al 2025	na
1093	112	Galatini	Komanos	normal	E	NE	30.7	18079.5	active	moderate	na	Mouslopoulou et al 2022; Begg et al 2025	na
1094	284	Kammena Vourla-Thermopyles	Kammena Vourla-Thermopyles	normal	N	SE	98.1	23865.5	active	rounded	DC	Palyvos et al 2006; Mouslopoulou et al 2022; Begg et al 2025	na
1095	284	Kammena Vourla-Thermopyles	Kammena Vourla-Thermopyles	normal	N	SE	98.1	14665.6	active	rounded	DC	Palyvos et al 2006; Mouslopoulou et al 2022; Begg et al 2025	na
1096	284	Kammena Vourla-Thermopyles	Kammena Vourla-Thermopyles	normal	NE	SE	98.1	15147.7	active	rounded	DC	Cundy et al 2000; Goldsworthy & Jackson 2001; Palyvos et al 2006; Kokkalas et al 2007; Walker et al 2010; Basili et al 2013; Begg et al 2025	na
1097	280	Lamia-Stylida	Lamia-Stylida	normal	S	E	102.4	38549.7	active	rounded	DC	Mouslopoulou et al 2022; Begg et al 2025	extends offshore
1098	280	Lamia-Stylida	Lamia-Stylida	normal	S	E	102.4	7197.2	active	rounded	DC	Mouslopoulou et al 2022; Begg et al 2025	extends offshore
1099	280	Lamia-Stylida	Lamia-Stylida	normal	N	E	102.4	2487.3	active	poor	DC	Mouslopoulou et al 2022; Begg et al 2025	extends offshore
1100	280	Lamia-Stylida	Lamia-Stylida	normal	SE	ENE	102.4	18584.4	active	moderate	DC	Mouslopoulou et al 2022; Begg et al 2025	extends offshore
1101	280	Lamia-Stylida	Lamia-Stylida	normal	S	SE	102.4	1592.8	active	rounded	na	Mouslopoulou et al 2022; Begg et al 2025	extends offshore
1102	280	Lamia-Stylida	Lamia-Stylida	normal	N	E	102.4	1300.8	active	moderate	na	Mouslopoulou et al 2022; Begg et al 2025	extends offshore
1103	280	Lamia-Stylida	Lamia-Stylida	normal	N	ESE	102.4	7604.6	active	rounded	DC	Mouslopoulou et al 2022; Begg et al 2025	extends offshore
1104	258	Platanos	Almyros-Domokos	normal	N	E	29.7	19600.1	active	rounded	DC	Caputo & Pavlides 1993; Galanakis 2001; Mouslopoulou et al 2022; Begg et al 2025	extends offshore
1105	275	Divri	Lamia-Stylida	normal	N	E	15.6	15461.9	probably active	na	DC	Mouslopoulou et al 2022; Begg et al 2025	na
1106	275	Divri	Lamia-Stylida	normal	N	E	15.6	5707	probably active	na	na	Mouslopoulou et al 2022; Begg et al 2025	na
1107	273	Xyniada	Lamia-Stylida	normal	N	ESE	29.8	10213.4	active	rounded	DC	Caputo & Pavlides 1993; Mouslopoulou et al 2022; Begg et al 2025	na
1108	273	Xyniada	Lamia-Stylida	normal	N	SE	29.8	9433.9	active	rounded	DC	Mouslopoulou et al 2022; Begg et al 2025	na
1109	273	Xyniada	Lamia-Stylida	normal	N	ENE	29.8	8465	active	rounded	DC	Mouslopoulou et al 2022; Begg et al 2025	na
1110	230	Limni Kremaston	Limni Kremaston	normal	W	SE	38.7	10590.6	probably active	na	na	Mouslopoulou et al 2022; Begg et al 2025	na
1111	230	Limni Kremaston	Limni Kremaston	normal	NE	SE	38.7	11808.3	probably active	na	DC	Begg et al 2025	na
1112	230	Limni Kremaston	na	normal	NE	ESE	38.7	2427.3	probably active	na	DC	Mouslopoulou et al 2022; Begg et al 2025	na
1113	233	Kerasochori	Amfilochia-Karpenisi	normal	SE	NE	40.2	6937.7	active	rounded	DC	Mouslopoulou et al 2022; Begg et al 2025	na
1114	234	Karpenisi	Maliakos	normal	S	ENE	57.1	2666.9	active	rounded	na	Mouslopoulou et al 2022; Begg et al 2025	na
1115	234	Karpenisi	Maliakos	normal	S	ENE	57.1	2356.2	active	rounded	na	Mouslopoulou et al 2022; Begg et al 2025	na
1116	234	Karpenisi	Maliakos	normal	S	E	57.1	3192.9	active	moderate	na	Mouslopoulou et al 2022; Begg et al 2025	na
1117	234	Karpenisi	Maliakos	normal	S	E	57.1	2421.9	active	rounded	na	Mouslopoulou et al 2022; Begg et al 2025	na
1118	234	Karpenisi	Maliakos	normal	S	ENE	57.1	1910.3	active	rounded	na	Mouslopoulou et al 2022; Begg et al 2025	na
1119	234	Karpenisi	Maliakos	normal	S	ENE	57.1	9769	active	rounded	DC	Mouslopoulou et al 2022; Begg et al 2025	na
1120	234	Karpenisi	Maliakos	normal	S	ENE	57.1	3252.3	active	rounded	na	Mouslopoulou et al 2022; Begg et al 2025	na
1121	233	Kerasochori	Amfilochia-Karpenisi	normal	S	ENE	40.2	26034	probably active	na	DC	Mouslopoulou et al 2022; Begg et al 2025	na
1122	234	Karpenisi	Maliakos	normal	S	SE	57.1	30519.1	active	rounded	DC	Mouslopoulou et al 2022; Begg et al 2025	concealed within the basin
1123	257	Almyros	Almyros-Domokos	normal	S	SE	49.5	28513.3	active	rounded	DC	Mouslopoulou et al 2022; Begg et al 2025	na
1124	104	Leptokaries	Amyntaio	normal	N	ENE	26	10529.1	probably active	na	DC	Mouslopoulou et al 2022; Begg et al 2025	na
1125	104	Leptokaries	Amyntaio	normal	SE	ENE	26	8092.7	active	sharp	DC	Mouslopoulou et al 2022; Begg et al 2025	na
1126	97	Xino nero	Amyntaio	normal	SE	ENE	66.6	2029.3	active	sharp	na	Mountrakis et al 2006; Mouslopoulou et al 2022; Begg et al 2025	na
1127	97	Xino nero	Amyntaio	normal	SE	ENE	66.6	1878.9	active	rounded	na	Mountrakis et al 2006; Mouslopoulou et al 2022; Begg et al 2025	na
1128	95	Florina	Belles	normal	SE	ENE	24.3	14910.2	probably active	na	DC	Basili et al 2013; Begg et al 2025	na
1129	93	Loutra/Almopia Basin/Notia	Belles	normal	SE	ENE	47.7	2873.3	active	sharp	DC	Mountrakis et al 2006; Begg et al 2025	na
1130	93	Loutra/Almopia Basin/Notia	Belles	normal	SE	ENE	47.7	1447.6	active	sharp	na	Mountrakis et al 2006; Begg et al 2025	na
1131	93	Loutra/Almopia Basin/Notia	Belles	normal	SE	ENE	47.7	1578.7	active	sharp	DC	Mountrakis et al 2006; Begg et al 2025	na
1132	94	Amindeo	Amyntaio	normal	SE	ENE	33.7	21216.8	active	sharp	DC	Begg et al 2025	may be landslide-related
1133	98	Kastoria	Amyntaio	normal	SE	NE	21.6	5057.6	active	moderate	na	Mouslopoulou et al 2022; Begg et al 2025	na
1134	98	Kastoria	Amyntaio	normal	SE	ENE	21.6	3684.8	active	moderate	DC	Mouslopoulou et al 2022; Begg et al 2025	na
1135	95	Florina	Belles	normal	SE	E	24.3	1726.3	active	sharp	DC	Begg et al 2025	na
1136	95	Florina	Belles	normal	SE	E	24.3	2761.4	active	sharp	DC	Begg et al 2025	na
1137	95	Florina	Belles	normal	SE	E	24.3	2788.9	active	sharp	DC	Begg et al 2025	na
1138	94	Amindeo	Amyntaio	normal	SE	NE	33.7	8195.9	active	moderate	DC	Begg et al 2025	may be landslide-related
1139	95	Florina	Belles	normal	SE	NE	24.3	7750.5	probably active	na	na	Begg et al 2025	na
1140	94	Amindeo	Amyntaio	normal	S	E	33.7	20146.7	probably active	na	DC	Begg et al 2025	na
1141	96	Agios Athanasios	Amyntaio	normal	SE	ENE	8.2	5381.9	active	sharp	DC	Begg et al 2025	may be landslide-related
1142	96	Agios Athanasios	Amyntaio	normal	SE	ENE	8.2	3743.3	active	sharp	DC	Begg et al 2025	may be landslide-related
1143	94	Amindeo	Amyntaio	normal	N	ENE	33.7	9905.4	probably active	na	na	Begg et al 2025	na
1144	41	Roupel	Belles	normal	S	E	72.9	5955.9	probably active	na	DC	Mountrakis et al 2006; Begg et al 2025	na
1145	16	Komotini-Nea Santa	Stumica-Komotini-Nea Santa	normal	S	ENE	161.5	14938.2	probably active	na	DC	Begg et al 2025	na
1146	20	Myrtousa	Drama-Seres	normal	N	E	44.3	34644.1	active	moderate	na	Tranos et al 2008; Kilias et al 2013; Begg et al 2025	na
1147	26	Kerdilia-Podochori	Kavala-Xanthi-Komotini	normal	N	ENE	62.4	4651	active	sharp	DC	Begg et al 2025	na
1148	26	Kerdilia-Podochori	Kavala-Xanthi-Komotini	normal	N	E	62.4	4664.8	active	sharp	DC	Pavlides 1996; Mountrakis et al 2006; Begg et al 2025	na
1149	48	Sokos-Mavrouda	Sokos-Mavrouda	normal	S	E	65.7	8315.7	active	moderate	DC	Tranos et al 2003; Mountrakis et al 2006; Begg et al 2025	na
1150	48	Sokos-Mavrouda	Sokos-Mavrouda	normal	S	E	65.7	6866.8	active	sharp	DC	Goldsworthy et al 2002; Tranos et al 2003; Begg et al 2025	na
1151	48	Sokos-Mavrouda	Sokos-Mavrouda	normal	S	E	65.7	2310.3	active	sharp	DC	Begg et al 2025	na
1152	94	Amindeo	Amyntaio	normal	NW	ENE	33.7	12181.2	probably active	na	DC	Begg et al 2025	na
1153	99	Komanos	Komanos	normal	N	ENE	53.2	7331.6	active	moderate	DC	Mouslopoulou et al 2022; Begg et al 2025	na
1154	99	Komanos	Komanos	normal	SE	NE	53.2	10067.4	active	moderate	na	Begg et al 2025	na
1155	99	Komanos	Komanos	normal	SE	NE	53.2	4117.9	probably active	na	DC	Begg et al 2025	na
1156	748	Litochoro	Olympos	normal	NW	NE	43	9530.3	probably active	na	DC	Mouslopoulou et al 2022; Begg et al 2025	na
1157	213	Nea Zoi	Nea Zoi	normal	NE	SE	25.7	7649.8	probably active	na	na	Mouslopoulou et al 2022; Begg et al 2025	na
1158	252	Nea Agchialos	Nea Aghialos-Dilofo	normal	S	SE	31.5	2314.1	active	moderate	DC	Caputo 1995; Galanakis 2001; Caputo 1996; Mouslopoulou et al 2022; Begg et al 2025	na
1159	206	Aetorrachi	Aetorrachi	normal	SE	E	7.3	3473.9	probably active	na	DC	Mouslopoulou et al 2022; Begg et al 2025	na
1160	160	Kordesi	Aigani	normal	SE	NE	17.8	17933.6	probably active	na	DC	Mouslopoulou et al 2022; Begg et al 2025	na
1161	123	Paleochori-Sarakina	Aliakmonas	normal	S	ENE	37.4	9606.9	probably active	na	DC	Mouslopoulou et al 2022; Begg et al 2025	na
1162	131	Monachiti	Aliakmonas	normal	S	E	26	25608.3	active	poor	na	Mouslopoulou et al 2022; Begg et al 2025	na
1163	175	Kanalia	Veneto	normal	NW	NE	11.4	7495.1	active	sharp	DC	Mouslopoulou et al 2022; Begg et al 2025	na
1164	175	Kanalia	Veneto	normal	NW	NE	11.4	3759.4	active	rounded	DC	Mouslopoulou et al 2022; Begg et al 2025	na
1165	172	Kamari	Metallio	normal	NW	NE	12.3	11261.8	active	rounded	na	Mouslopoulou et al 2022; Begg et al 2025	na
1166	171	Metallio	Metallio	normal	S	NE	11.8	11678.4	active	rounded	na	Mouslopoulou et al 2022; Begg et al 2025	na
1167	178	Katochori	Katochori-Central Hills	normal	SE	NE	26.8	21235.6	probably active	na	DC	Caputo 1996; Mouslopoulou et al 2022; Begg et al 2025	na
1168	178	Katochori	Katochori-Central Hills	normal	SE	E	26.8	11294.4	probably active	na	na	Mouslopoulou et al 2022; Begg et al 2025	na
1169	177	Fytoko	Seskio-Kerasia	normal	NW	NE	19.2	19114	active	rounded	DC	Caputo 1996; Mouslopoulou et al 2022; Begg et al 2025	na
1170	182	Mikro Perivolaki	Mikro Perivolaki	normal	SE	ENE	14	13279.3	probably active	na	na	Mouslopoulou et al 2022; Begg et al 2025	na
1171	182	Mikro Perivolaki	Mikro Perivolaki	normal	SE	ENE	14	9466.7	probably active	na	na	Mouslopoulou et al 2022; Begg et al 2025	na
1172	182	Mikro Perivolaki	Mikro Perivolaki	normal	S	ENE	14	12249	probably active	na	DC	Mouslopoulou et al 2022; Begg et al 2025	na
1173	182	Mikro Perivolaki	Mikro Perivolaki	normal	SE	ENE	14	11727.8	probably active	na	DC	Mouslopoulou et al 2022; Begg et al 2025	na
1174	253	Velanidia	Nea Aghialos-Dilofo	normal	S	E	9	5488	active	moderate	DC	Mouslopoulou et al 2022; Begg et al 2025	na
1175	253	Velanidia	Nea Aghialos-Dilofo	normal	S	E	9	4607.5	active	rounded	DC	Caputo 1995; Mouslopoulou et al 2022; Begg et al 2025	na
1176	252	Nea Agchialos	Nea Aghialos-Dilofo	normal	S	ENE	31.5	4373.4	active	rounded	DC	Caputo & Pavlides 1993; Caputo 1995; Galanakis 2001; Caputo 1996; Mouslopoulou et al 2022; Begg et al 2025	na
1177	184	Central Hills	Katochori-Central Hills	normal	NE	ESE	72.8	14976.5	active	poor	DC	Caputo & Pavlides 1993; Caputo 1995; Caputo 1996; Mouslopoulou et al 2022; Begg et al 2025	na
1178	185	Sitochoro	Sitochori-Perivlepto	normal	SE	NE	46	4993.7	active	rounded	DC	Mouslopoulou et al 2022; Begg et al 2025	na
1179	248	Domokos	Almyros-Domokos	normal	NE	SE	58.6	7587.2	active	moderate	DC	Caputo & Pavlides 1993; Palyvos et al 2010; Mouslopoulou et al 2022; Begg et al 2025	na
1180	248	Domokos	na	normal	SE	ENE	58.6	2549.3	active	sharp	na	Mouslopoulou et al 2022; Begg et al 2025	possibly an abandoned stream channel?
1181	248	Domokos	Almyros-Domokos	normal	NE	SE	58.6	6556.4	active	poor	DC	Caputo & Pavlides 1993; Mouslopoulou et al 2022; Begg et al 2025	notional concealed fault
1182	32	Serres	Drama-Seres	normal	S	E	20.1	4679.8	active	moderate	DC	Tranos et al 2004; Mountrakis et al 2006; Tranos et al 2008; Begg et al 2025	na
1183	32	Serres	Kavala-Belles Transfer	normal	S	E	20.1	2212.2	active	moderate	DC	Tranos et al 2004; Mountrakis et al 2006; Tranos et al 2008; Begg et al 2025	na
1184	32	Serres	Kavala-Belles Transfer	normal	S	E	20.1	5167.9	active	moderate	DC	Tranos et al 2004; Mountrakis et al 2006; Tranos et al 2008; Begg et al 2025	na
1185	32	Serres	Kavala-Belles Transfer	normal	S	ESE	20.1	2595.4	active	sharp	DC	Tranos et al 2004; Mountrakis et al 2006; Tranos et al 2008; Begg et al 2025	na
1186	32	Serres	Kavala-Belles Transfer	normal	S	E	20.1	6189.8	active	sharp	DC	Tranos et al 2004; Mountrakis et al 2006; Begg et al 2025	na
1187	32	Serres	Kavala-Belles Transfer	normal	S	ESE	20.1	4251.7	active	sharp	DC	Tranos et al 2004; Mountrakis et al 2006; Begg et al 2025	na
1188	32	Serres	Kavala-Belles Transfer	normal	S	E	20.1	2662	active	sharp	DC	Tranos et al 2004; Mountrakis et al 2006; Begg et al 2025	na
1189	32	Serres	Kavala-Belles Transfer	normal	S	ESE	20.1	1833.2	active	sharp	DC	Tranos et al 2004; Mountrakis et al 2006; Begg et al 2025	na
1190	32	Serres	Kavala-Belles Transfer	normal	SW	ESE	20.1	466	active	sharp	DC	Begg et al 2025	na
1191	32	Serres	Kavala-Belles Transfer	normal	S	E	20.1	6493.4	active	sharp	DC	Tranos et al 2004; Begg et al 2025	na
1192	32	Serres	Kavala-Belles Transfer	normal	S	E	20.1	3977.5	active	sharp	DC	Tranos et al 2004; Mountrakis et al 2006; Begg et al 2025	na
1193	32	Serres	Kavala-Belles Transfer	normal	S	E	20.1	4256.5	active	sharp	DC	Tranos et al 2004; Begg et al 2025	na
1194	18	Drama	Drama-Seres	normal	S	E	111.9	9725.2	active	sharp	DC	Tranos et al 2004; Mountrakis et al 2006; Tranos et al 2008; Begg et al 2025	na
1195	32	Serres	Kavala-Belles Transfer	normal	SW	SE	20.1	5945.5	active	moderate	DC	Tranos et al 2004; Mountrakis et al 2006; Begg et al 2025	scarp modified by road construction
1196	31	Mandili	Drama-Seres	normal	S	E	32.6	32852.7	active	moderate	DC	Begg et al 2025	well developed scarps on Quaternary fan gravels
1197	37	Strymon	Strymon	sinistral strike-slip	S	ESE	55.5	4656.5	active	rounded	DC	Mountrakis et al 2006; Mouslopoulou et al 2014b; Begg et al 2025	dip-slip component only observed in hillshade, but geodetic evidence for left lateral strike-slip
1198	37	Strymon	Strymon	sinistral strike-slip	S	ESE	55.5	3554.7	active	rounded	DC	Tranos et al 2004; Mountrakis et al 2006; Mouslopoulou et al 2014b; Begg et al 2025	dip-slip component only observed in hillshade, but geodetic evidence for left lateral strike-slip
1199	48	Sokos-Mavrouda	Sokos-Mavrouda	normal	S	E	65.7	37004.1	active	rounded	DC	Pavlides 1996; Goldsworthy et al 2002; Tranos et al 2003; Mountrakis et al 2006; Mouslopoulou et al 2014; Begg et al 2025	na
1200	49	Limni	Assiros-Analipsi-Scholari	normal	SW	ESE	17.5	17803.9	active	moderate	DC	Pavlides 1996; Goldsworthy et al 2002; Begg et al 2025	na
1201	49	Limni	Assiros-Analipsi-Scholari	normal	S	E	17.5	3028.7	active	moderate	DC	Goldsworthy et al 2002; Tranos et al 2003; Begg et al 2025	na
1202	49	Limni	Assiros-Analipsi-Scholari	normal	SW	ESE	17.5	4304	active	moderate	DC	Goldsworthy et al 2002; Tranos et al 2003; Begg et al 2025	na
1203	49	Limni	Assiros-Analipsi-Scholari	normal	S	E	17.5	906.5	active	rounded	na	Goldsworthy et al 2002; Begg et al 2025	na
1204	53	Gerakarou-Liti-Mygdonia	Mygdonia-Volvi	normal	N	E	104	4390.4	probably active	na	na	Pavlides 1996; Tranos et al 2003; Mouslopoulou et al 2022; Papanikolaou et al 2022;; Begg et al 2025	na
1205	53	Gerakarou-Liti-Mygdonia	Mygdonia-Volvi	normal	N	E	104	3495.5	probably active	na	DC	Caputo & Pavlides 1993; Tranos et al 2003; Mouslopoulou et al 2022; Papanikolaou et al 2022; Begg et al 2025	na
1206	53	Gerakarou-Liti-Mygdonia	Mygdonia-Volvi	normal	NE	ESE	104	10928.8	active	moderate	DC	Goldsworthy et al 2002; Mountrakis et al 2006; Papanikolaou et al 2022; Begg et al 2025	na
1207	56	Pylaias-Panoramatos	Anthemountas-Souroti	normal	N	E	44.3	1681	active	sharp	DC	Mouslopoulou et al 2022; Begg et al 2025	na
1208	56	Pylaias-Panoramatos	Anthemountas-Souroti	normal	N	E	44.3	5308.9	probably active	na	DC	Mouslopoulou et al 2022; Begg et al 2025	na
1209	101	Anatoliko	Komanos	normal	S	NE	22.7	10137.7	active	rounded	DC	Mountrakis et al 2006; Mouslopoulou et al 2022; Begg et al 2025	na
1210	101	Anatoliko	Komanos	normal	S	NE	22.7	3506.5	active	rounded	DC	Mouslopoulou et al 2022; Begg et al 2025	na
1211	101	Anatoliko	Komanos	normal	NW	NE	22.7	16039.3	active	sharp	DC	Mountrakis et al 2006; Mouslopoulou et al 2022; Begg et al 2025	na
1212	115	Ermakia	Konitsa	normal	SE	NE	11.3	11434.6	active	rounded	na	Mouslopoulou et al 2022; Begg et al 2025	na
1213	120	Leventis	Konitsa	normal	NW	NE	39.2	5670.5	active	sharp	DC	Mouslopoulou et al 2022; Begg et al 2025	na
1214	120	Leventis	Konitsa	normal	SE	NE	39.2	5513.6	active	sharp	na	Mouslopoulou et al 2022; Begg et al 2025	na
1215	485	Daras	Amfia-Petritsi	normal	N	ENE	15.3	9583.6	active	rounded	DC	Begg et al 2025	na
1216	106	Amyntaio	Amyntaio	normal	S	E	32.5	32532.2	probably active	na	DC	Mouslopoulou et al 2022; Begg et al 2025	na
1217	148	Mitsikeli	Ioannina	normal	SW	ESE	8	4741.5	probably active	na	DC	Begg et al 2025	na
1218	149	Ioannina	Ioannina	normal	N	E	8.4	6576.8	probably active	na	na	Begg et al 2025	na
1219	149	Ioannina	Ioannina	normal	S	E	8.4	5284.7	probably active	na	na	Begg et al 2025	na
1220	135	Vassani	Konitsa	normal	E	SSE	4	3440.8	active	sharp	na	Begg et al 2025	na
1221	140	Negrades	Ioannina	normal	E	SSE	14.2	14143.8	probably active	na	DC	Begg et al 2025	na
1222	301	Trizona	Messolonghi-Nafpaktos	normal	S	ESE	49.3	6095.9	probably active	na	na	Begg et al 2025	extends offshore
1223	301	Tritaea	Delfi	normal	S	NE	49.3	13156.1	probably active	na	DC	Begg et al 2025	extends offshore
1224	300	Agia Eythimia	Delfi	normal	NW	NE	8.5	8545.2	active	sharp	DC	Begg et al 2025	na
1225	294	Dafnousa	na	normal	SE	ENE	18.2	18399.6	probably active	na	DC	Palyvos et al 2006; Begg et al 2025	?sinistral
1226	287	Mpralos	Diakos-Mousounitsa-Oiti	normal	SE	NE	68.8	9377.2	probably active	na	na	Begg et al 2025	na
1227	243	Archontochori	na	normal	SE	ENE	10.4	9738.7	active	moderate	DC	Begg et al 2025	na
1228	242	Konopina	na	normal	NW	ENE	11.7	11663.2	probably active	na	na	Begg et al 2025	na
1229	282	Kyparissi	na	normal	N	E	12.2	12088.6	probably active	na	na	Palyvos et al 2006; Mouslopoulou et al 2022; Begg et al 2025	na
1230	265	Trikeri	Lamia-Stylida	normal	S	SE	40	5131.9	probably active	na	DC	Mouslopoulou et al 2022; Begg et al 2025	extends offshore
1231	262	Siki		normal	S	ESE	22.6	3373.5	probably active	na	na	Mouslopoulou et al 2022; Begg et al 2025	extends offshore
1232	224	Distrato	Arta-Thesprotika	normal	SE	E	89.5	8588.1	probably active	na	na	Mouslopoulou et al 2022; Begg et al 2025	fault naextends offshore
1233	230	Limni Kremaston	Limni Kremaston	normal	E	SE	38.7	7569.7	probably active	na	DC	Begg et al 2025	na
1234	230	Limni Kremaston	Limni Kremaston	normal	NE	SE	38.7	9974.5	probably active	na	na	Begg et al 2025	na
1235	229	Kastanies	Arta-Thesprotika	normal	SE	NE	8.1	8179.5	probably active	na	na	Begg et al 2025	na
1236	229	Kastanies	Arta-Thesprotika	normal	SE	ENE	8.1	3333.7	probably active	na	na	Begg et al 2025	na
1237	224	Distrato	Arta-Thesprotika	normal	SE	E	89.5	2745.6	probably active	na	DC	Begg et al 2025	fault naextends offshore
1238	224	Distrato	Arta-Thesprotika	normal	SE	ENE	89.5	9869.1	probably active	na	na	Begg et al 2025	fault naextends offshore
1239	129	Konitsa 1	Konitsa	normal	S	E	86.9	20741.5	active	rounded	na	Mouslopoulou et al 2022; Begg et al 2025	na
1240	95	Florina	Belles	normal	N	SE	24.3	4135.6	active	rounded	DC	Begg et al 2025	na
1241	95	Florina	Belles	normal	S	E	24.3	3513.1	active	moderate	DC	Begg et al 2025	na
1242	136	Zaravina	Konitsa	normal	NW	ENE	14.6	11727.9	active	moderate	DC	Basili et al 2013; Begg et al 2025	possible scarp in older river alluvium
1243	223	Gravia	Almyros-Domokos	normal	N	SE	28	4471.2	active	na	na	Caputo & Pavlides 1993; Mouslopoulou et al 2022; Begg et al 2025	no trace visible; concealed
1244	291	Atalanti	Lokris	normal	NE	SE	56.3	6405.8	historically active	moderate	DC	Cundy et al 2000; Pantosti et al 2004; Palyvos et al 2006; Begg et al 2025	extends offshore
1245	358	Skinos	Skinos-Pissia	normal	NW	ENE	31.4	8600.2	active	na	na	Leeder et al 2002; Sakellariou et al 2007; Begg et al 2025	offshore
1246	387	Troizina	Troizina-Galatas	normal	N	SE	14.7	3049.1	active	poor	na	Begg et al 2025	fault extends offshore
1247	387	Troizina	Troizina-Galatas	normal	N	SE	14.7	9352.5	active	poor	DC	Begg et al 2025	fault extends offshore
1248	386	Didyma	Didyma	normal	S	E	25.8	1824	active	poor	na	Begg et al 2025	na
1249	309	Neochori-Leontari	Neochori-Leontari	normal	S	E	67.3	1875.2	active	poor	na	Tsodoulos et al 2008; Konstantinou et al 2020; Begg et al 2025	fault extends offshore
1250	309	Neochori-Leontari	Neochori-Leontari	normal	S	E	67.3	1571.6	active	poor	na	Tsodoulos et al 2008; Konstantinou et al 2020; Begg et al 2025	fault extends offshore
1251	698	Fourfouras-Zaros	Fourfouras-Zaros	normal	S	E	49.7	1782.1	probably active	na	DC	Nicol et al 2020; Begg et al 2025	na
1252	698	Fourfouras-Zaros	Fourfouras-Zaros	normal	S	E	49.7	3421.1	probably active	na	DC	Nicol et al 2020; Begg et al 2025	na
1253	698	Fourfouras-Zaros	Fourfouras-Zaros	normal	S	E	49.7	2869.1	probably active	na	na	Nicol et al 2020; Begg et al 2025	na
1254	717	South Central Crete	South Central Crete	normal	S	E	36.5	1553.6	active	poor	DC	Gallen et al 2014; Nicol et al 2020; Begg et al 2025	fault extends offshore
1255	717	South Central Crete	South Central Crete	normal	S	E	36.5	1715.6	active	poor	na	Gallen et al 2014; Nicol et al 2020; Begg et al 2025	fault extends offshore
1256	717	South Central Crete	South Central Crete	normal	S	E	36.5	1100.2	active	poor	na	Gallen et al 2014; Nicol et al 2020; Begg et al 2025	na
1257	731	Ierapetra	Ierapetra	normal	S	NE	22.5	1067.7	active	rounded	DC	Gaki-Papanastasiou et al 2009; Caputo et al 2010; Veliz et al 2018; Nicol et al 2020; Begg et al 2025	fault extends offshore
1258	726	Broken Elbows	Agios Nikolaos	normal	S	NE	11.2	1143.6	active	sharp	na	Nicol et al 2020; Begg et al 2025	na
1259	729	Elliniko 1	Elounta	normal	NW	NE	10.1	833.3	active	na	na	Nicol et al 2020; Begg et al 2025	no trace; concealed; fault extends offshore
1260	738	Zou	Sikia-Zou	normal	NW	NE	9.1	1004.1	active	rounded	na	Nicol et al 2020; Begg et al 2025	na
1261	698	Fourfouras-Zaros	Fourfouras-Zaros	normal	S	SE	49.7	34535.8	probably active	na	DC	Nicol et al 2020; Begg et al 2025	na
1262	682	Platanos-Sfinari	Chrysoskalitissa-Platanos	normal	NW	NNE	14.4	1979.3	active	poor	DC	Mountrakis et al 2012; Mountrakis et al 2013;Nicol et al 2020; Begg et al 2025	na
1263	736	Mesa Mouliana	Mesa Mouliana	normal	NW	NNE	15.2	664.3	active	poor	DC	Nicol et al 2020; Begg et al 2025	na
1264	738	Zou	Sikia-Zou	normal	NW	NE	9.1	518.8	active	poor	na	Nicol et al 2020; Begg et al 2025	na
1265	738	Zou	Sikia-Zou	normal	NW	ENE	9.1	316	active	poor	na	Nicol et al 2020; Begg et al 2025	na
1266	738	Zou	Sikia-Zou	normal	NW	ENE	9.1	122.5	active	poor	na	Nicol et al 2020; Begg et al 2025	na
1267	738	Zou	Sikia-Zou	normal	NW	ENE	9.1	313.4	active	poor	na	Nicol et al 2020; Begg et al 2025	na
1268	707	Krousonas	Krousonas-Anogia	normal	E	NNE	29.8	1124.3	active	rounded	na	Caputo et al 2010; Nicol et al 2020; Begg et al 2025	fault extends offshore
1269	698	Fourfouras-Zaros	Fourfouras-Zaros	normal	SW	E	49.7	1788.8	probably active	na	na	Nicol et al 2020; Begg et al 2025	na
1270	699	Idaion	na	normal	S	SSE	13.1	12825.4	active	sharp	na	Nicol et al 2020; Begg et al 2025	na
1271	712	Kastelliana	Messara Basin	normal	N	E	16.3	837.6	active	poor	na	Nicol et al 2020; Begg et al 2025	na
1272	718	Nipiditos	Nipiditos	normal	SW	SE	29.7	1578.2	active	moderate	na	Nicol et al 2020; Begg et al 2025	na
1273	718	Nipiditos	Nipiditos	normal	SW	SE	29.7	5068.9	active	moderate	DC	Nicol et al 2020; Begg et al 2025	na
1274	731	Ierapetra	Ierapetra	normal	NW	NE	22.5	2643.8	active	poor	na	Gaki-Papanastasiou et al 2001; Caputo et al 2010; Veliz et al 2018; Nicol et al 2020; Begg et al 2025	fault extends offshore
1275	681	Gramvousa Peninsula	Falasarna-Gramvousa	normal	W	NNE	16.7	1101	active	na	na	Nicol et al 2020; Begg et al 2025	fault extends offshore
1276	183	Aerino	Katochori-Central Hills	normal	S	ESE	18.1	17970.3	active	moderate	DC	Caputo & Pavlides 1993; Caputo 1995; Caputo 1996; Mouslopoulou et al 2022; Begg et al 2025	na
1277	205	Elassona-Mavreli	Elassona-Mavreli-Logga	normal	N	ENE	41.3	852.8	active	rounded	DC	Mouslopoulou et al 2022; Begg et al 2025	na
1278	99	Komanos	Komanos	normal	SE	NE	53.2	2022.8	active	sharp	na	Goldsworthy & Jackson 2001; Mouslopoulou et al 2022; Begg et al 2025	na
1279	284	Kammena Vourla-Thermopyles	Maliakos	normal	N	SE	98.1	14296	active	rounded	DC	Palyvos et al 2006; Mouslopoulou et al 2022; Begg et al 2025	na
1280	230	Limni Kremaston	Limni Kremaston	normal	NE	SE	38.7	12188.8	active	rounded	na	Mouslopoulou et al 2022; Begg et al 2025	na
1281	230	Limni Kremaston	Limni Kremaston	normal	NE	SE	38.7	11886.5	active	sharp	na	Mouslopoulou et al 2022; Begg et al 2025	na
1282	180	Velestino	Katochori-Central Hills	normal	SE	ENE	15.7	7257	active	rounded	na	Mouslopoulou et al 2022; Begg et al 2025	na
1283	51	Assiros-Analipsi-Scholari	Mygdonia-Volvi	normal	S	E	53.3	3938.8	active	rounded	DC	Tranos et al 2003; Begg et al 2025	na
1284	93	Loutra/Almopia Basin/Notia	Belles	normal	S	ENE	47.7	10353.9	active	moderate	DC	Goldsworthy et al 2002; Mountrakis et al 2006; Begg et al 2025	na
1285	93	Loutra/Almopia Basin/Notia	Belles	normal	S	ENE	47.7	12330.2	active	sharp	DC	Goldsworthy et al 2002; Mountrakis et al 2006; Begg et al 2025	na
1286	93	Loutra/Almopia Basin/Notia	Belles	normal	S	ENE	47.7	26042.9	active	moderate	DC	Goldsworthy et al 2002; Mountrakis et al 2006; ; Begg et al 2025	na
1287	44	Goumenissa	Drama-Seres	normal	SE	NE	62.7	14282.3	active	moderate	DC	Mouslopoulou et al 2022; Begg et al 2025	na
1288	44	Goumenissa	Drama-Seres	normal	SE	NE	62.7	6295.9	active	rounded	DC	Mouslopoulou et al 2022; Begg et al 2025	na
1289	45	Tripotamos	Belles	normal	N	E	26.7	21299.1	active	sharp	DC	Mouslopoulou et al 2022; Begg et al 2025	na
1290	48	Sokos-Mavrouda	Sokos-Mavrouda	normal	E	NNE	65.7	3079.2	active	rounded	DC	Begg et al 2025	na
1291	26	Kerdilia-Podochori	Mygdonia-Volvi	normal	SE	NE	62.4	7607	active	moderate	DC	Mouslopoulou et al 2022; Begg et al 2025	na
1292	264	Metochi		normal	N	NE	11	10900.7	probably active	na	DC	Caputo & Pavlides 1993; Mouslopoulou et al 2022; Begg et al 2025	extends offshore
1293	252	Nea Agchialos	Nea Aghialos-Dilofo	normal	S	E	31.5	15195.1	active	rounded	DC	Galanakis 2001; Caputo 1996; Mouslopoulou et al 2022; Begg et al 2025	na
1294	252	Nea Agchialos	Nea Aghialos-Dilofo	normal	S	E	31.5	4396.9	active	rounded	na	Caputo & Pavlides 1993; Caputo 1995; Caputo 1996; Mouslopoulou et al 2022; Begg et al 2025	na
1295	258	Platanos	Almyros-Domokos	normal	N	ENE	29.7	6439.2	active	rounded	na	Mouslopoulou et al 2022; Begg et al 2025	extends offshore
1296	258	Platanos	Almyros-Domokos	normal	N	E	29.7	11508.6	active	rounded	DC	Galanakis 2001; Mouslopoulou et al 2022; Begg et al 2025	extends offshore
1297	255	Argilochori	Nea Aghialos-Dilofo	normal	N	ENE	19.2	7227.4	active	rounded	DC	Mouslopoulou et al 2022; Begg et al 2025	na
1298	255	Argilochori	Nea Aghialos-Dilofo	normal	N	ENE	19.2	3305.4	active	rounded	DC	Mouslopoulou et al 2022; Begg et al 2025	na
1299	252	Nea Agchialos	Nea Aghialos-Dilofo	normal	N	ENE	31.5	7014.8	active	moderate	DC	Caputo & Pavlides 1993; Caputo 1995; Caputo 1996; Mouslopoulou et al 2022; Begg et al 2025	na
1300	280	Lamia-Stylida	Lamia-Stylida	normal	S	E	102.4	3883.2	active	rounded	DC	Mouslopoulou et al 2022; Begg et al 2025	extends offshore
1301	280	Lamia-Stylida	Lamia-Stylida	normal	S	ESE	102.4	2331.9	probably active	na	na	Mouslopoulou et al 2022; Begg et al 2025	extends offshore
1302	280	Lamia-Stylida	Lamia-Stylida	normal	S	E	102.4	2078.4	active	moderate	DC	Mouslopoulou et al 2022; Begg et al 2025	extends offshore
1303	280	Lamia-Stylida	Lamia-Stylida	normal	S	E	102.4	7096.4	active	moderate	DC	Mouslopoulou et al 2022; Begg et al 2025	extends offshore
1304	280	Lamia-Stylida	Lamia-Stylida	normal	S	ENE	102.4	3255.1	active	sharp	na	Mouslopoulou et al 2022; Begg et al 2025	extends offshore
1305	280	Lamia-Stylida	Lamia-Stylida	normal	S	E	102.4	13996.4	probably active	na	DC	Palyvos et al 2006; Mouslopoulou et al 2022; Begg et al 2025	extends offshore
1306	280	Lamia-Stylida	Lamia-Stylida	normal	SW	SE	102.4	8973.5	active	rounded	DC	Mouslopoulou et al 2022; Begg et al 2025	extends offshore
1307	286	Regini	Kammena Vourla-Thermopyles	normal	N	SE	50.3	14146.6	probably active	na	na	Begg et al 2025	na
1308	280	Lamia-Stylida	Lamia-Stylida	normal	S	ESE	102.4	2499.3	probably active	na	DC	Mouslopoulou et al 2022; Begg et al 2025	extends offshore
1309	252	Nea Agchialos	Nea Aghialos-Dilofo	normal	S	SE	31.5	3905.4	active	sharp	DC	Caputo & Pavlides 1993; Galanakis 2001; Caputo 1996; Mouslopoulou et al 2022; Begg et al 2025	change in stream incision
1310	255	Argilochori	Nea Aghialos-Dilofo	normal	N	E	19.2	6110.6	active	moderate	DC	Galanakis 2001; Mouslopoulou et al 2022; Begg et al 2025	na
1311	272	Othrys	Almyros-Domokos	normal	NW	ENE	17.9	3489.8	active	rounded	na	Mouslopoulou et al 2022; Begg et al 2025	na
1312	272	Othrys	Almyros-Domokos	normal	NE	SE	17.9	17769.1	active	rounded	na	Mouslopoulou et al 2022; Begg et al 2025	na
1313	278	Loggitsi	Lamia-Stylida	normal	S	ENE	45.1	19305.5	active	rounded	na	Mouslopoulou et al 2022; Begg et al 2025	na
1314	278	Loggitsi	Lamia-Stylida	normal	SE	SE	45.1	7467.1	active	rounded	na	Mouslopoulou et al 2022; Begg et al 2025	na
1315	278	Loggitsi	Lamia-Stylida	normal	S	SE	45.1	27984.4	active	rounded	na	Mouslopoulou et al 2022; Begg et al 2025	na
1316	280	Lamia-Stylida	Lamia-Stylida	normal	S	E	102.4	7769.6	active	rounded	na	Mouslopoulou et al 2022; Begg et al 2025	extends offshore
1317	280	Lamia-Stylida	Lamia-Stylida	normal	SW	ESE	102.4	12188.6	active	rounded	DC	Mouslopoulou et al 2022; Begg et al 2025	extends offshore
1318	265	Trikeri	Lamia-Stylida	normal	S	ENE	40	8393	active	rounded	na	Mouslopoulou et al 2022; Begg et al 2025	extends offshore
1319	265	Trikeri	Lamia-Stylida	normal	N	ENE	40	1697.6	probably active	na	na	Mouslopoulou et al 2022; Begg et al 2025	extends offshore
1320	265	Trikeri	Lamia-Stylida	normal	SE	NE	40	5898.1	probably active	na	na	Mouslopoulou et al 2022; Begg et al 2025	extends offshore
1321	265	Trikeri	Lamia-Stylida	normal	SE	ENE	40	4985	probably active	na	na	Mouslopoulou et al 2022; Begg et al 2025	extends offshore
1322	263	Argalasti		normal	S	NE	10.3	9999.9	active	rounded	DC	Mouslopoulou et al 2022; Begg et al 2025	extends offshore
1323	261	Katochori	Katochori-Central Hills	normal	S	NE	11.5	11367.7	probably active	na	na	Caputo 1996; Mouslopoulou et al 2022; Begg et al 2025	extends offshore
1324	185	Sitochoro	Sitochori-Perivlepto	normal	S	E	46	5144.8	active	rounded	DC	Mouslopoulou et al 2022; Begg et al 2025	na
1325	185	Sitochoro	Sitochori-Perivlepto	normal	S	E	46	5374.3	active	sharp	DC	Mouslopoulou et al 2022; Begg et al 2025	na
1326	121	Aliakmonas-Rimnio	Aliakmonas	normal	N	ENE	84.3	2455.9	active	sharp	DC	Mouslopoulou et al 2022; Begg et al 2025	na
1327	121	Aliakmonas-Rimnio	Aliakmonas	normal	N	E	84.3	6344.1	active	sharp	DC	Mountrakis et al 2006; Mouslopoulou et al 2022; Begg et al 2025	na
1328	121	Aliakmonas-Rimnio	Aliakmonas	normal	S	ENE	84.3	2710.8	active	moderate	DC	Mouslopoulou et al 2022; Begg et al 2025	na
1329	120	Leventis	Konitsa	normal	NW	NE	39.2	4531	active	sharp	DC	Mouslopoulou et al 2022; Begg et al 2025	na
1330	252	Nea Agchialos	Nea Aghialos-Dilofo	normal	S	ENE	31.5	10171.2	active	poor	na	Caputo & Pavlides 1993; Mouslopoulou et al 2022; Begg et al 2025	na
1331	106	Amyntaio	Amyntaio	normal	SE	NE	32.5	21036.7	probably active	na	DC	Mouslopoulou et al 2022; Begg et al 2025	na
1332	97	Xino nero	Amyntaio	normal	S	NE	66.6	9033	probably active	na	DC	Mouslopoulou et al 2022; Begg et al 2025	na
1333	109	Kostarazi	Vegoritida	normal	S	NE	33.3	33239.7	probably active	na	na	Mouslopoulou et al 2022; Begg et al 2025	na
1334	110	Liknades	na	normal	S	SE	36.4	5890	probably active	na	na	Mouslopoulou et al 2022; Begg et al 2025	na
1335	110	Liknades	na	normal	S	SE	36.4	4894	probably active	na	na	Mouslopoulou et al 2022; Begg et al 2025	na
1336	110	Liknades	na	normal	S	SE	36.4	3567.6	probably active	na	na	Mouslopoulou et al 2022; Begg et al 2025	na
1337	110	Liknades	na	normal	S	SE	36.4	2699.1	probably active	na	na	Mouslopoulou et al 2022; Begg et al 2025	na
1338	110	Liknades	na	normal	S	SE	36.4	3934.8	probably active	na	na	Mouslopoulou et al 2022; Begg et al 2025	na
1339	110	Liknades	na	normal	S	SE	36.4	21701.8	probably active	na	DC	Mouslopoulou et al 2022; Begg et al 2025	na
1340	129	Konitsa 1	Konitsa	normal	S	SE	86.9	8789	active	moderate	na	Mouslopoulou et al 2022; Begg et al 2025	na
1341	129	Konitsa 1	Konitsa	normal	S	SE	86.9	19705.6	active	poor	na	Mouslopoulou et al 2022; Begg et al 2025	na
1342	129	Konitsa 1	Konitsa	normal	S	SE	86.9	4845	active	moderate	na	Mouslopoulou et al 2022; Begg et al 2025	na
1343	127	Vatolakos	Konitsa	normal	NW	SE	12.2	10560.5	active	rounded	DC	Mouslopoulou et al 2022; Begg et al 2025	na
1344	130	Doxaras	Konitsa	normal	N	E	12.7	9392.6	active	rounded	DC	Mouslopoulou et al 2022; Begg et al 2025	na
1345	130	Doxaras	Konitsa	normal	NW	SE	12.7	6411.4	active	rounded	DC	Mouslopoulou et al 2022; Begg et al 2025	na
1346	130	Doxaras	Konitsa	normal	NW	SE	12.7	4482.8	active	poor	DC	Mouslopoulou et al 2022; Begg et al 2025	na
1347	130	Doxaras	Konitsa	normal	NW	SE	12.7	7498.9	active	moderate	DC	Mouslopoulou et al 2022; Begg et al 2025	na
1348	130	Doxaras	Konitsa	normal	NW	SE	12.7	3432	active	rounded	DC	Mouslopoulou et al 2022; Begg et al 2025	na
1349	210	Metsovo	na	normal	N	SE	37	14706.6	probably active	na	DC	Mouslopoulou et al 2022; Begg et al 2025	na
1350	210	Metsovo	na	normal	S	SE	37	11242.4	probably active	na	DC	Mouslopoulou et al 2022; Begg et al 2025	na
1351	210	Metsovo	na	normal	S	SE	37	20483.9	probably active	na	na	Mouslopoulou et al 2022; Begg et al 2025	na
1352	151	Kallithea-Kefalovryso	Kallithea-Kefalovrysos	normal	S	SE	44.3	26748.4	active	poor	DC	Mouslopoulou et al 2022; Begg et al 2025	na
1353	210	Metsovo	na	normal	S	E	37	21981.3	probably active	na	na	Mouslopoulou et al 2022; Begg et al 2025	na
1354	221	Genesi	Pertouli-Souli	normal	S	SE	40.5	40638.7	probably active	na	na	Mouslopoulou et al 2022; Begg et al 2025	na
1355	222	Vakari	na	normal	S	SE	17.4	17444.7	probably active	na	na	Mouslopoulou et al 2022; Begg et al 2025	na
1356	227	Soumesi	na	normal	NW	SE	18.2	17223.4	probably active	na	DC	Begg et al 2025	na
1357	228	Arta	Arta-Thesprotika	normal	S	E	41.3	18434.1	active	rounded	DC	Basili et al 2013; Begg et al 2025	fault naextends offshore
1358	228	Arta	Arta-Thesprotika	normal	SE	ENE	41.3	7541.8	active	moderate	DC	Basili et al 2013; Ntokos et al 2017; Begg et al 2025	fault naextends offshore
1359	228	Arta	Arta-Thesprotika	normal	N	ENE	41.3	8430.4	active	moderate	DC	Basili et al 2013; Begg et al 2025	fault naextends offshore
1360	235	Amfilochia	Katouna-Amvrakikos	sinistral strike-slip	NE	ESE	34.7	12903.8	active	rounded	DC	Perouse et al 2016; Begg et al 2025	na
1361	241	Katouna-Amvrakikos	Katouna-Amvrakikos	sinistral strike-slip	NE	SSE	68.5	39406	active	moderate	DC	Perouse et al 2016; Begg et al 2025	na
1362	241	Katouna-Amvrakikos	Katouna-Amvrakikos	sinistral strike-slip	NE	SSE	68.5	24978.9	active	moderate	DC	Perouse et al 2016; Begg et al 2025	na
1363	235	Amfilochia	Amfilochia-Karpenisi	normal	N	E	34.7	13996.6	active	rounded	na	Mouslopoulou et al 2022; Begg et al 2025	na
1364	245	Trichonida	Trichonida	normal	N	E	46.1	9523.9	active	moderate	DC	Begg et al 2025	na
1365	245	Trichonida	Trichonida	normal	N	SE	46.1	22794.2	active	rounded	DC	Feng et al 2010; Perouse et al 2016; Begg et al 2025	na
1366	245	Trichonida	Trichonida	normal	NE	SE	46.1	3474.8	active	sharp	DC	Begg et al 2025	na
1367	245	Trichonida	Trichonida	normal	NE	SE	46.1	3512.1	active	sharp	DC	Perouse et al 2016; Begg et al 2025	na
1368	245	Trichonida	Trichonida	normal	S	SE	46.1	14983.3	probably active	na	DC	Begg et al 2025	na
1369	245	Trichonida	Trichonida	normal	SW	SE	46.1	7117	probably active	na	na	Begg et al 2025	na
1370	291	Atalanti	Lokris	normal	NE	SE	56.3	13946.7	historically active	moderate	DC	Cundy et al 2000; Pantosti et al 2004; Palyvos et al 2006; Konstantinou et al 2020; Begg et al 2025	extends offshore
1371	291	Atalanti	Lokris	normal	NW	SE	56.3	12367.7	active	moderate	DC	Cundy et al 2000; Begg et al 2025	extends offshore
1372	291	Atalanti	Lokris	normal	N	ENE	56.3	25500.4	active	rounded	DC	Palyvos et al 2006; Begg et al 2025	extends offshore
1373	287	Mpralos	Lokris	normal	S	SE	68.8	19830.9	active	rounded	na	Begg et al 2025	na
1374	287	Mpralos	Lokris	normal	S	SE	68.8	37680.8	active	moderate	DC	Begg et al 2025	na
1375	286	Regini	Kammena Vourla-Thermopyles	normal	S	E	50.3	17176.9	probably active	na	na	Begg et al 2025	na
1376	284	Kammena Vourla-Thermopyles	Kammena Vourla-Thermopyles	normal	NW	ENE	98.1	11699.7	active	moderate	DC	Palyvos et al 2006; Begg et al 2025	na
1377	277	Zileyto	Lamia-Stylida	normal	SE	ENE	4.1	4006.9	active	rounded	DC	Mouslopoulou et al 2022; Begg et al 2025	na
1378	276	Grammeni	Lamia-Stylida	normal	SE	NE	12.1	11289.7	active	moderate	DC	Mouslopoulou et al 2022; Begg et al 2025	na
1379	257	Almyros	Almyros-Domokos	normal	S	E	49.5	16203.5	active	rounded	na	Caputo & Pavlides 1993; Mouslopoulou et al 2022; Begg et al 2025	na
1380	279	Achilleio	Lamia-Stylida	normal	N	ENE	21.3	21569	active	rounded	na	Mouslopoulou et al 2022; Begg et al 2025	extends offshore
1381	248	Domokos	Almyros-Domokos	normal	N	E	58.6	10449.8	probably active	na	na	Caputo & Pavlides 1993; Palyvos et al 2010; Mouslopoulou et al 2022; Begg et al 2025	na
1382	248	Domokos	Almyros-Domokos	normal	S	E	58.6	6734.5	probably active	na	na	Palyvos et al 2010; Mouslopoulou et al 2022; Begg et al 2025	na
1383	248	Domokos	Almyros-Domokos	normal	S	E	58.6	4976.1	probably active	na	na	Palyvos et al 2010; Mouslopoulou et al 2022; Begg et al 2025	na
1384	168	Gerakari	Gerakari	normal	S	NE	24.5	9196.2	active	moderate	DC	Mouslopoulou et al 2022; Begg et al 2025	in places, concealed; but in places either fresh or moderate in geomorphic expression
1385	168	Gerakari	Gerakari	normal	S	NE	24.5	7437.5	active	rounded	na	Mouslopoulou et al 2022; Begg et al 2025	na
1386	169	Skiti	Skiti	normal	S	NE	19	17189.4	active	rounded	DC	Mouslopoulou et al 2022; Begg et al 2025	na
1387	169	Skiti	Skiti	normal	S	NE	19	18035.8	probably active	na	DC	Caputo & Pavlides 1993; Mouslopoulou et al 2022; Begg et al 2025	na
1388	208	Achladia	na	normal	S	E	11.5	11381.9	probably active	na	na	Mouslopoulou et al 2022; Begg et al 2025	na
1389	227	Soumesi	na	normal	S	ENE	18.2	13397.2	probably active	na	na	Begg et al 2025	na
1390	233	Kerasochori	Amfilochia-Karpenisi	normal	S	ENE	40.2	12921.6	probably active	na	na	Mouslopoulou et al 2022; Begg et al 2025	na
1391	289	Gravia	Tithorea Transfer	normal	NE	SE	29.7	16139.8	active	rounded	DC	Goldsworthy & Jackson 2001; Palyvos et al 2006; Basili et al 2013; Begg et al 2025	na
1392	289	Gravia	Tithorea Transfer	normal	E	SE	29.7	11865.3	active	moderate	DC	Goldsworthy & Jackson 2001; Basili et al 2013; Begg et al 2025	na
1393	290	Tithorea	Tithorea Transfer	normal	NE	SE	55	50323.5	active	rounded	DC	Goldsworthy & Jackson 2001; Palyvos et al 2006; Basili et al 2013; Begg et al 2025	na
1394	290	Tithorea	Tithorea Transfer	normal	N	SE	55	27008.4	active	rounded	na	Begg et al 2025	na
1395	223	Gravia	Almyros-Domokos	normal	NE	SE	28	11798.4	active	sharp	DC	Caputo & Pavlides 1993; Palyvos et al 2010; Mouslopoulou et al 2022; Begg et al 2025	na
1396	223	Gravia	Almyros-Domokos	normal	NW	E	28	21807.5	active	rounded	DC	Caputo & Pavlides 1993; Palyvos et al 2010; Mouslopoulou et al 2022; Begg et al 2025	na
1397	248	Domokos	Almyros-Domokos	normal	N	SE	58.6	15823.9	active	rounded	DC	Caputo & Pavlides 1993; Caputo 1995; Mouslopoulou et al 2022; Palyvos et al 2010; Mouslopoulou et al 2022; Begg et al 2025	na
1398	216	Pialeia	Almyros-Domokos	normal	NE	SE	9.6	9507.4	probably active	na	DC	Mouslopoulou et al 2022; Begg et al 2025	na
1399	217	Kaloneri	Diava-Kaloneri-Kokona	normal	NE	SE	5.3	5131.6	probably active	na	DC	Caputo & Pavlides 1993; Mouslopoulou et al 2022; Begg et al 2025	na
1400	218	Diava	Diava-Kaloneri-Kokona	normal	N	SE	10.2	10053.8	probably active	na	DC	Caputo & Pavlides 1993; Mouslopoulou et al 2022; Begg et al 2025	na
1401	207	Kallithea-Kefalovryso	Kallithea-Kefalovrysos	normal	N	E	33.5	11186.2	probably active	na	DC	Mouslopoulou et al 2022; Begg et al 2025	na
1402	268	Skopelos South	na	normal	S	E	10.2	3380.9	active	moderate	na	Mouslopoulou et al 2022; Begg et al 2025	extends offshore
1403	268	Skopelos South	na	normal	S	SE	10.2	3191.8	active	moderate	na	Mouslopoulou et al 2022; Begg et al 2025	extends offshore
1404	268	Skopelos South	na	normal	S	SE	10.2	5824.1	active	rounded	na	Mouslopoulou et al 2022; Begg et al 2025	extends offshore
1405	268	Skopelos South	na	normal	SE	SE	10.2	3220.9	active	rounded	na	Mouslopoulou et al 2022; Begg et al 2025	extends offshore
1406	268	Skopelos South	na	normal	S	SE	10.2	2023.4	active	rounded	na	Mouslopoulou et al 2022; Begg et al 2025	extends offshore
1407	268	Skopelos South	na	normal	S	SE	10.2	1364.8	active	moderate	DC	Mouslopoulou et al 2022; Begg et al 2025	extends offshore
1408	267	Skopelos 2	na	normal	S	SE	6.4	6049	probably active	na	na	Mouslopoulou et al 2022; Begg et al 2025	extends offshore
1409	266	Skopelos 1	na	normal	SE	SE	3.5	3332.8	probably active	na	na	Mouslopoulou et al 2022; Begg et al 2025	extends offshore
1410	266	Skopelos 1	na	normal	S	SE	3.5	2659.6	probably active	na	na	Mouslopoulou et al 2022; Begg et al 2025	extends offshore
1411	265	Trikeri	na	normal	SE	SE	40	2124.9	probably active	na	na	Mouslopoulou et al 2022; Begg et al 2025	extends offshore
1412	267	Skopelos 2	na	normal	S	SE	6.4	6282.9	probably active	na	na	Mouslopoulou et al 2022; Begg et al 2025	extends offshore
1413	270	Alonissos South	na	normal	SE	NE	12.7	7633.9	probably active	na	na	Mouslopoulou et al 2022; Begg et al 2025	extends offshore
1414	270	Alonissos South	na	normal	SE	NE	12.7	5843.2	probably active	na	DC	Mouslopoulou et al 2022; Begg et al 2025	extends offshore
1415	269	Alonissos North	na	normal	N	NE	10.7	9128.4	probably active	na	na	Mouslopoulou et al 2022; Begg et al 2025	extends offshore
1416	269	Alonissos North	na	normal	N	NE	10.7	6462.3	probably active	na	na	Mouslopoulou et al 2022; Begg et al 2025	extends offshore
1417	269	Alonissos North	na	normal	N	NE	10.7	1041.2	probably active	na	na	Mouslopoulou et al 2022; Begg et al 2025	extends offshore
1418	270	Alonissos south	na	normal	S	NE	12.7	851.4	probably active	na	na	Mouslopoulou et al 2022; Begg et al 2025	extends offshore
1419	271	Kira Panagia	na	normal	S	NE	4	2644.6	probably active	na	DC	Mouslopoulou et al 2022; Begg et al 2025	extends offshore
1420	265	Trikeri	na	normal	SE	NE	40	9680.5	probably active	na	DC	Mouslopoulou et al 2022; Begg et al 2025	extends offshore
1421	120	Leventis	Konitsa	normal	SE	NE	39.2	18123.9	active	rounded	DC	Mouslopoulou et al 2022; Begg et al 2025	na
1422	250	Perivlepto	Sitochori-Perivlepto	normal	N	E	25.4	4512.3	active	rounded	DC	Mouslopoulou et al 2022; Begg et al 2025	na
1423	250	Perivlepto	na	normal	NE	SE	25.4	6923.5	active	sharp	DC	Mouslopoulou et al 2022; Begg et al 2025	na
1424	206	Aetorrachi	Aetorrachi	normal	N	E	7.3	1966.7	probably active	na	DC	Mouslopoulou et al 2022; Begg et al 2025	na
1425	180	Velestino	Katochori-Central Hills	normal	S	E	15.7	11832	active	rounded	DC	Mouslopoulou et al 2022; Begg et al 2025	na
1426	179	Sesklo	Katochori-Central Hills	normal	N	E	19.9	13578.5	active	rounded	na	Caputo 1995; Caputo 1996; Mouslopoulou et al 2022; Begg et al 2025	na
1427	181	Kileler	Karla-Killeler	normal	NE	SE	14.1	14078.8	active	rounded	DC	Caputo & Pavlides 1993; Mouslopoulou et al 2022; Begg et al 2025	na
1428	179	Sesklo	Katochori-Central Hills	normal	N	ENE	19.9	5895.1	active	rounded	DC	Caputo 1996; Mouslopoulou et al 2022; Begg et al 2025	na
1429	161	Rodia	Rodia-Omolio	normal	S	E	47.3	4338.9	active	moderate	na	Caputo 1993; Mouslopoulou et al 2022; Begg et al 2025	na
1430	162	Omolio	Rodia-Omolio	normal	NE	SE	10	9690.4	active	rounded	DC	Caputo & Pavlides 1993; Mouslopoulou et al 2022; Begg et al 2025	na
1431	185	Sitochoro	Sitochori-Perivlepto	normal	S	SE	46	4593.3	active	moderate	na	Caputo & Pavlides 1993; Mouslopoulou et al 2022; Begg et al 2025	na
1432	185	Sitochoro	Sitochori-Perivlepto	normal	S	ESE	46	5815	active	rounded	DC	Mouslopoulou et al 2022; Begg et al 2025	na
1433	205	Elassona-Mavreli	Elassona-Mavreli-Logga	normal	S	E	41.3	2087.3	active	rounded	DC	Mouslopoulou et al 2022; Begg et al 2025	na
1434	153	Elati	Deskati-Elati	normal	N	SE	32.7	6644	probably active	rounded	na	Mouslopoulou et al 2022; Begg et al 2025	na
1435	202	Votanochori South	Domeniko	normal	N	E	4.2	4149.5	probably active	rounded	DC	Caputo 1993; Ganas et al 2021; Galanakis et al. 2021; Mouslopoulou et al 2022; Begg et al 2025	na
1436	198	Domeniko	Domeniko	normal	S	SE	13.6	6181.7	historically active	rounded	na	Mouslopoulou et al 2022; Begg et al 2025	na
1437	198	Domeniko	Votanochori	normal	S	E	13.6	7567.7	probably active	na	na	Mouslopoulou et al 2022; Begg et al 2025	na
1438	34	Charitomeni	Drama-Seres	normal	N	SE	15.5	10177.4	active	moderate	DC	Mountrakis et al 2006; Begg et al 2025	small spur displacements show no sign of lateral displacement
1439	34	Charitomeni	Drama-Seres	normal	N	E	15.5	15088.1	active	sharp	DC	Begg et al 2025	small spur displacements show no sign of lateral displacement
1440	33	Agriani	Kavala-Belles Transfer	normal	SE	ENE	18.9	10022.2	probably active	na	DC	Mountrakis et al 2006; Begg et al 2025	na
1441	38	Ano Orini	Drama-Seres	normal	SE	E	34.9	34854.7	active	sharp	na	Tranos et al 2008; Begg et al 2025	small spurs cut with vertical and no lateral displacement
1442	54	Assiros-Krithia	Sokos-Mavrouda	normal	N	E	26.1	15980.3	active	moderate	DC	Papanikolaou et al 2022; Begg et al 2025	na
1443	164	Kipselochori	Arioprino	normal	SE	ENE	10.2	2129	probably active	na	DC	Mouslopoulou et al 2022; Begg et al 2025	na
1444	163	Gyrtoni	Gyrtoni	normal	S	SE	22.4	2295.2	active	rounded	DC	Caputo 1993; Mouslopoulou et al 2022; Begg et al 2025	na
1445	163	Gyrtoni	Gyrtoni	normal	S	SE	22.4	763.8	active	rounded	DC	Caputo 1993; Mouslopoulou et al 2022; Begg et al 2025	na
1446	262	Siki		normal	S	SE	22.6	4454.8	probably active	na	na	Mouslopoulou et al 2022; Begg et al 2025	extends offshore
1447	154	Valanida	Deskati-Elati	normal	S	ENE	35.1	6166.9	active	sharp	DC	Mouslopoulou et al 2022; Begg et al 2025	na
1448	91	Tragos	Belles	normal	N	E	34.2	17766.7	active	poor	DC	Begg et al 2025	na
1449	89	Hrisi	Belles	normal	S	E	35.8	29298.3	active	moderate	DC	Goldsworthy et al 2002; Begg et al 2025	na
1450	25	Kavala-Belles	Kavala-Belles Transfer	normal	NE	ESE	55.1	4273.6	active	sharp	DC	Begg et al 2025	na
1451	25	Kavala-Belles	Kavala-Belles Transfer	normal	NE	ESE	55.1	10930.9	active	sharp	DC	Tranos et al 2008; Begg et al 2025	na
1452	104	Leptokaries	Amyntaio	normal	SE	E	26	906.6	active	sharp	DC	Mouslopoulou et al 2022; Begg et al 2025	na
1453	104	Leptokaries	Amyntaio	normal	S	E	26	2416.9	active	sharp	DC	Mouslopoulou et al 2022; Begg et al 2025	na
1454	104	Leptokaries	Amyntaio	normal	N	ENE	26	4398.9	active	sharp	DC	Mouslopoulou et al 2022; Begg et al 2025	na
1455	104	Leptokaries	Amyntaio	normal	S	E	26	1338.7	active	moderate	DC	Mouslopoulou et al 2022; Begg et al 2025	na
1456	104	Leptokaries	Amyntaio	normal	N	E	26	5030.8	active	sharp	DC	Mouslopoulou et al 2022; Begg et al 2025	na
1457	92	Perikleia	Belles	normal	S	E	12.3	10860.9	probably active	na	DC	Begg et al 2025	na
1458	91	Tragos	Belles	normal	N	E	34.2	31774.1	probably active	na	DC	Begg et al 2025	na
1459	89	Hrisi	Belles	normal	NW	ENE	35.8	11925	active	sharp	na	Begg et al 2025	na
1460	90	South Almopia	Komanos	normal	SE	NNE	31.8	11362.9	probably active	na	DC	Mountrakis et al 2006; Begg et al 2025	na
1461	90	South Almopia	Komanos	normal	S	E	31.8	17207.6	probably active	na	DC	Begg et al 2025	na
1462	53	Gerakarou-Liti-Mygdonia	Mygdonia-Volvi	normal	N	E	104	18358	active	rounded	DC	Begg et al 2025	na
1463	146	Pertouli-Souli	Pertouli-Souli	sinistral strike-slip	S	E	69.7	35864.1	active	moderate	DC	Boccaletti et al 1997; Zelenin et al 2022; Ntokos et al 2017; Begg et al 2025	fault naextends offshore
1464	146	Pertouli-Souli	Pertouli-Souli	sinistral strike-slip	S	ENE	69.7	24018.3	active	rounded	DC	Boccaletti et al 1997; Zelenin et al 2022; Ntokos et al 2017; Begg et al 2025	fault naextends offshore
1465	147	Variadhes	Pertouli-Souli	normal	S	ENE	11	10210.6	active	moderate	DC	Boccaletti et al 1997; Ntokos 2018; Begg et al 2025	na
1466	146	Pertouli-Souli	Pertouli-Souli	sinistral strike-slip	S	ENE	69.7	16445.2	active	poor	DC	Boccaletti et al 1997; Begg et al 2025	fault naextends offshore
1467	54	Assiros-Krithia	Sokos-Mavrouda	normal	E	SE	26.1	7085.9	active	moderate	DC	Papanikolaou et al 2022; Begg et al 2025	na
1468	127	Vatolakos	Konitsa	normal	SE	NE	12.2	3947.4	active	rounded	DC	Mouslopoulou et al 2022; Begg et al 2025	na
1469	127	Vatolakos	Konitsa	normal	NW	NE	12.2	3330.5	active	rounded	na	Mouslopoulou et al 2022; Begg et al 2025	na
1470	97	Xino nero	Amyntaio	normal	SE	NE	66.6	1511.2	probably active	na	DC	Mouslopoulou et al 2022; Begg et al 2025	na
1471	111	Vlasti	Vegoritida	normal	NW	NE	33.6	7083.6	probably active	na	DC	Mouslopoulou et al 2022; Begg et al 2025	na
1472	104	Leptokaries	Amyntaio	normal	SE	NE	26	2449.2	active	sharp	DC	Mouslopoulou et al 2022; Begg et al 2025	na
1473	99	Komanos	Komanos	normal	SE	NE	53.2	8982.1	probably active	na	DC	Mouslopoulou et al 2022; Begg et al 2025	na
1474	59	Geroplatinos	Anthemountas-Souroti	normal	NE	SE	34.4	9311.2	active	rounded	DC	Tranos et al 2003; Mouslopoulou et al 2022;; Begg et al 2025	na
1475	101	Anatoliko	Komanos	normal	SE	NE	22.7	1640.4	active	sharp	DC	Mouslopoulou et al 2022; Begg et al 2025	na
1476	100	Vegoritis	Vegoritida	normal	SE	E	24.3	3473.8	active	sharp	DC	Mouslopoulou et al 2022; Begg et al 2025	na
1477	100	Vegoritis	Vegoritida	normal	SE	NE	24.3	3901.4	active	sharp	DC	Mouslopoulou et al 2022; Begg et al 2025	na
1478	100	Vegoritis	Vegoritida	normal	SE	NE	24.3	3103.1	active	sharp	DC	Mouslopoulou et al 2022; Begg et al 2025	na
1479	228	Arta	Arta-Thesprotika	normal	S	E	41.3	9484.4	active	sharp	DC	Basili et al 2013; Ntokos et al 2017; Begg et al 2025	fault naextends offshore
1480	257	Almyros	na	normal	S	ENE	49.5	4319.8	active	moderate	DC	Mouslopoulou et al 2022; Begg et al 2025	na
1481	98	Kastoria	Amyntaio	normal	S	E	21.6	995.7	active	moderate	DC	Mouslopoulou et al 2022; Begg et al 2025	na
1482	98	Kastoria	Amyntaio	normal	S	E	21.6	1575.4	active	sharp	DC	Mouslopoulou et al 2022; Begg et al 2025	?tectonic, but possible landslide component?
1483	98	Kastoria	Amyntaio	normal	S	ENE	21.6	1535.2	active	moderate	DC	Mouslopoulou et al 2022; Begg et al 2025	na
1484	144	Faraggi Vikou	Delvinaki-Tsepelovo	normal	NW	ENE	24.6	9026.5	probably active	na	DC	Begg et al 2025	fault naextends offshore
1485	144	Faraggi Vikou	Delvinaki-Tsepelovo	normal	S	NE	24.6	20186.1	probably active	na	DC	Begg et al 2025	fault naextends offshore
1486	129	Konitsa 1	Konitsa	normal	SE	ENE	86.9	16887.4	active	moderate	DC	Ntokos et al 2017; Begg et al 2025	na
1487	120	Leventis	Konitsa	normal	SE	NE	39.2	5818.2	active	sharp	DC	Mouslopoulou et al 2022; Begg et al 2025	na
1488	120	Leventis	Konitsa	normal	NW	NE	39.2	1516.6	probably active	na	DC	Mouslopoulou et al 2022; Begg et al 2025	na
1489	86	Pella	Sokos-Mavrouda	normal	S	E	21.5	4838	active	sharp	DC	Begg et al 2025	na
1490	86	Pella	Sokos-Mavrouda	normal	S	E	21.5	4396.1	active	sharp	DC	Begg et al 2025	na
1491	86	Pella	Sokos-Mavrouda	normal	S	E	21.5	20380	active	moderate	DC	Begg et al 2025	na
1492	86	Pella	Sokos-Mavrouda	normal	S	E	21.5	6477.8	active	moderate	DC	Begg et al 2025	na
1493	83	Anthemountas	Anthemountas-Souroti	normal	N	E	55.2	3037.4	active	moderate	DC	Mouslopoulou et al 2022; Begg et al 2025	na
1494	86	Pella	Sokos-Mavrouda	normal	SE	E	21.5	2556.6	active	rounded	DC	Begg et al 2025	na
1495	56	Pylaias-Panoramatos	Anthemountas-Souroti	normal	NW	NE	44.3	3697.6	probably active	na	DC	Tranos et al 2003; Mouslopoulou et al 2022; Begg et al 2025	na
1496	57	Asvestochori	Anthemountas-Souroti	normal	NE	SE	41.7	6250	active	moderate	DC	Tranos et al 2003; Mountrakis et al 2006; Mouslopoulou et al 2022; Begg et al 2025	na
1497	57	Asvestochori	Mygdonia-Volvi	normal	S	ESE	41.7	9887	probably active	na	DC	Mountrakis et al 2006; Tranos et al 2008; Zervopoulou & Pavlides 2008; Mouslopoulou et al 2022; Begg et al 2025	na
1498	651	Pentalofos	Anthemountas-Souroti	normal	NW	E	6.6	6599.8	active	sharp	DC	Begg et al 2025	na
1499	842	Agios Leon	na	normal	NE	SSE	8.6	4483.4	probably active	na	DC	Begg et al 2025	na
1500	837	Alykes	na	normal	E	SE	17	17004	active	sharp	DC	Begg et al 2025	na
1501	453	Movri or Ilia-Achaia	Araxos	dextral strike-slip	unknown	NNE	55	56302.2	active	na	na	Konstantinou et al 2009; Feng et al 2010	Fault only known through microseismicity, and from seismic reflection data in the south; min length
1502	837	Alykes	na	normal	E	SE	17	17241.2	active	poor	DC	Lekkas 1996; Begg et al 2025	na
1503	842	Agios Leon	na	normal	E	SSE	8.6	6604.6	active	sharp	DC	Lekkas 1996; Begg et al 2025	na
1504	838	Zakynthos	na	reverse	E	N	8.5	3473.5	probably active	na	DC	Lekkas 1996; Kokkalas_et al 2013; Karakitsios et al 2013; Begg et al 2025	na
1505	845	Keri	na	normal	S	ENE	5	4933	active	sharp	DC	Begg et al 2025	na
1506	844	Ai-Giannis	na	normal	S	ENE	6.2	2802	probably active	na	DC	Begg et al 2025	na
1507	844	Ai-Giannis	na	normal	S	ENE	6.2	607.7	probably active	na	na	Begg et al 2025	na
1508	844	Ai-Giannis	na	normal	S	ENE	6.2	3572.2	probably active	na	DC	Begg et al 2025	na
1509	844	Ai-Giannis	na	normal	S	E	6.2	980.6	probably active	na	DC	Begg et al 2025	na
1510	845	Keri	na	normal	N	ENE	5	3381.8	probably active	na	na	Lekkas 1996; Begg et al 2025	na
1511	836	Volimes	na	normal	S	E	10.8	3985.9	active	moderate	DC	Begg et al 2025	na
1512	837	Alykes	na	normal	S	E	17	3591.4	probably active	na	DC	Begg et al 2025	na
1513	836	Volimes	na	normal	S	ESE	10.8	6746.4	active	moderate	DC	Begg et al 2025	na
1514	455	Loutra Kylinis	Loutra Kylinis	normal	W	SE	6.3	495.3	active	moderate	DC	Begg et al 2025	fault extends offshore
1515	455	Loutra Kylinis	Loutra Kylinis	normal	W	NE	6.3	629.2	active	sharp	DC	Begg et al 2025	fault extends offshore
1516	455	Loutra Kylinis	Loutra Kylinis	normal	W	NE	6.3	1001.3	active	sharp	na	Begg et al 2025	fault extends offshore
1517	455	Loutra Kylinis	Loutra Kylinis	normal	W	NE	6.3	1075.4	active	sharp	DC	Begg et al 2025	fault extends offshore
1518	455	Loutra Kylinis	Loutra Kylinis	normal	W	NE	6.3	864.2	active	sharp	DC	Begg et al 2025	fault extends offshore
1519	455	Loutra Kylinis	Loutra Kylinis	normal	W	NE	6.3	555.3	active	sharp	DC	Begg et al 2025	fault extends offshore
1520	455	Loutra Kylinis	Loutra Kylinis	normal	W	NE	6.3	426.6	active	poor	na	Begg et al 2025	fault extends offshore
1521	455	Loutra Kylinis	Loutra Kylinis	normal	W	NE	6.3	710.6	active	sharp	na	Begg et al 2025	fault extends offshore
1522	455	Loutra Kylinis	Loutra Kylinis	normal	W	NE	6.3	321.2	active	poor	na	Begg et al 2025	fault extends offshore
1523	455	Loutra Kylinis	Loutra Kylinis	normal	W	NE	6.3	1344	active	sharp	DC	Begg et al 2025	fault extends offshore
1524	455	Loutra Kylinis	Loutra Kylinis	normal	W	NE	6.3	1431	active	sharp	DC	Begg et al 2025	fault extends offshore
1525	455	Loutra Kylinis	Loutra Kylinis	normal	W	NE	6.3	785.7	active	poor	na	Begg et al 2025	fault extends offshore
1526	456	Kastro	Loutra Kylinis	normal	E	NE	0.9	541.5	active	moderate	na	Begg et al 2025	na
1527	456	Kastro	Loutra Kylinis	normal	E	NE	0.9	522.5	active	moderate	na	Begg et al 2025	na
1528	459	Skafidia-Ladonas	Skafidia-Ladonas	normal	SE	NE	75	7649	active	sharp	DC	Begg et al 2025	fault extends offshore
1529	459	Skafidia-Ladonas	Skafidia-Ladonas	normal	SE	NE	75	2836.8	active	sharp	DC	Begg et al 2025	fault extends offshore
1530	459	Skafidia-Ladonas	Skafidia-Ladonas	normal	S	NE	75	19150.9	active	sharp	DC	Papanikolaou et al 2007; Begg et al 2025	fault extends offshore
1531	459	Skafidia-Ladonas	Skafidia-Ladonas	normal	S	NE	75	13066.8	active	rounded	DC	Papanikolaou et al 2007; Begg et al 2025	fault extends offshore
1532	454	Vranas		normal	E	NE	7.5	7255.8	active	rounded	DC	Begg et al 2025	na
1533	458	Danika	na	normal	NW	NE	3.4	966	active	sharp	DC	Begg et al 2025	na
1534	458	Danika	na	normal	NW	NE	3.4	2291.2	active	sharp	DC	Begg et al 2025	na
1535	463	Afios	Epitalio-Zatouna	normal	SW	SE	14.4	10059.3	probably active	na	na	Papanikolaou et al 2007; Begg et al 2025	na
1536	463	Afios	Epitalio-Zatouna	normal	SW	SE	14.4	5965.1	probably active	na	DC	Papanikolaou et al 2007; Begg et al 2025	na
1537	644	Analipsi	na	normal	SW	ESE	1.3	1053.6	uncertain	na	na	Begg et al 2025	na
1538	644	Analipsi	na	normal	SW	ESE	1.3	504.8	uncertain	na	na	Begg et al 2025	na
1539	15	Polyskio	Stumica-Komotini-Nea Santa	normal	N	ENE	27.5	23883.3	probably active	na	na	Mouslopoulou et al 2014; Begg et al 2025	na
1540	15	Polyskio	Stumica-Komotini-Nea Santa	normal	S	ENE	27.5	4290.5	probably active	na	na	Begg et al 2025	na
1541	15	Polyskio	Stumica-Komotini-Nea Santa	normal	N	E	27.5	9713.2	probably active	na	na	Begg et al 2025	na
1542	16	Komotini-Nea Santa	Stumica-Komotini-Nea Santa	normal	S	E	161.5	8304.7	probably active	na	na	Begg et al 2025	na
1543	1	Kavala–Xanthi–Komotini	Kavala-Xanthi-Komotini	normal	S	E	125.7	10250.7	active	rounded	na	Bornovas & Rondoyanni-Tsiambaou 1983; Mountrakis et al 2006; Kilias et al 2013; Begg et al 2025	na
1544	1	Kavala–Xanthi–Komotini	Kavala-Xanthi-Komotini	normal	S	ENE	125.7	30564.7	active	rounded	DC	Kilias et al 2013; Begg et al 2025	possible dextral displacement 6.6 km WSW of Dadia
1545	606	Fteri	na	normal	W	N	3	1837.9	probably active	na	na	Begg et al 2025	na
1546	669	Avlemonas	na	normal	S	NE	3.4	854.8	active	rounded	na	Veliz et al 2022; Begg et al 2025	fault extends offshore
1547	670	Dragonera	na	normal	E	N	0.5	360	probably active	na	na	Veliz et al 2022; Begg et al 2025	fault extends offshore
1548	670	Dragonera	na	normal	E	N	0.5	390.6	probably active	na	na	Veliz et al 2022; Begg et al 2025	fault extends offshore
1549	675	Moni Myrtidion	na	normal	W	SSE	13.8	1345.5	active	rounded	na	Veliz et al 2022; Begg et al 2025	fault extends offshore
1550	675	Moni Myrtidion	na	normal	W	SSE	13.8	3272.2	active	rounded	na	Veliz et al 2022; Begg et al 2025	fault extends offshore
1551	673	Fatsadika	na	normal	NE	SSE	11.3	2651.5	active	moderate	DC	Veliz et al 2022; Begg et al 2025	na
1552	672	Kapsali	na	normal	SW	SSE	3.1	3013.5	active	moderate	DC	Veliz et al 2022; Begg et al 2025	fault extends offshore
1553	674	Pitsinianika	na	normal	E	SSE	8.3	4169.3	probably active	na	DC	Veliz et al 2022; Begg et al 2025	na
1554	673	Fatsadika	na	normal	NE	SSE	11.3	2157.9	active	moderate	DC	Veliz et al 2022; Begg et al 2025	na
1555	673	Fatsadika	na	normal	NE	SSE	11.3	1528.7	active	moderate	na	Veliz et al 2022; Begg et al 2025	na
1556	673	Fatsadika	na	normal	NE	SSE	11.3	446.4	active	moderate	na	Veliz et al 2022; Begg et al 2025	na
1557	665	Alexandrata	na	normal	E	N	11.1	6703.1	active	moderate	DC	Veliz et al 2022; Begg et al 2025	na
1558	675	Moni Myrtidion	na	normal	SW	SSE	13.8	3346.8	probably active	na	na	Veliz et al 2022; Begg et al 2025	fault extends offshore
1559	672	Kapsali	na	normal	SW	SSE	3.1	662.4	active	rounded	DC	Veliz et al 2022; Begg et al 2025	na
1560	666	Aerodromio	na	normal	E	SSE	11.5	2449.1	active	moderate	DC	Veliz et al 2022; Begg et al 2025	na
1561	666	Aerodromio	na	normal	E	SSE	11.5	1256.7	active	rounded	DC	Veliz et al 2022; Begg et al 2025	na
1562	675	Moni Myrtidion	na	normal	W	SSE	13.8	3085.3	active	poor	na	Veliz et al 2022; Begg et al 2025	fault extends offshore
1563	663	Pitsinades	na	normal	W	SSE	10.2	4779.8	active	moderate	DC	Veliz et al 2022; Begg et al 2025	na
1564	659	Gerakari	na	normal	W	NNE	8.5	1339.3	active	sharp	DC	Veliz et al 2022; Begg et al 2025	fault extends offshore
1565	659	Gerakari	na	normal	E	N	8.5	990.8	active	sharp	DC	Veliz et al 2022; Begg et al 2025	fault extends offshore
1566	659	Gerakari	na	normal	E	NE	8.5	6774.7	active	poor	na	Veliz et al 2022; Begg et al 2025	fault extends offshore
1567	672	Kapsali	na	normal	SW	SSE	3.1	2069.1	active	poor	DC	Veliz et al 2022; Begg et al 2025	fault extends offshore
1568	675	Moni Myrtidion	na	normal	NW	N	13.8	1138	active	moderate	DC	Veliz et al 2022; Begg et al 2025	fault extends offshore
1569	675	Moni Myrtidion	na	normal	W	N	13.8	2062.3	active	poor	DC	Veliz et al 2022; Begg et al 2025	fault extends offshore
1570	675	Moni Myrtidion	na	normal	W	SSE	13.8	1360.2	active	poor	DC	Veliz et al 2022; Begg et al 2025	fault extends offshore
1571	675	Moni Myrtidion	na	normal	W	SSE	13.8	2101.8	active	poor	DC	Veliz et al 2022; Begg et al 2025	fault extends offshore
1572	675	Moni Myrtidion	na	normal	W	SSE	13.8	323.6	active	poor	na	Veliz et al 2022; Begg et al 2025	fault extends offshore
1573	675	Moni Myrtidion	na	normal	W	SSE	13.8	2369	active	poor	DC	Veliz et al 2022; Begg et al 2025	fault extends offshore
1574	675	Moni Myrtidion	na	normal	W	N	13.8	1474.1	active	rounded	DC	Veliz et al 2022; Begg et al 2025	fault extends offshore
1575	675	Moni Myrtidion	na	normal	E	SSE	13.8	1750.5	active	moderate	DC	Veliz et al 2022; Begg et al 2025	fault extends offshore
1576	673	Fatsadika	na	normal	NE	SSE	11.3	1608.9	active	rounded	DC	Veliz et al 2022; Begg et al 2025	na
1577	668	Diakofti South	na	normal	W	NE	2.8	1211.9	probably active	na	na	Veliz et al 2022; Begg et al 2025	fault extends offshore
1578	669	Avlemonas	na	normal	W	NE	3.4	2180.6	active	moderate	DC	Veliz et al 2022; Begg et al 2025	fault extends offshore
1579	669	Avlemonas	na	normal	E	NE	3.4	1834.4	active	sharp	DC	Veliz et al 2022; Begg et al 2025	fault extends offshore
1580	671	Kalamos	na	normal	E	N	3.8	746.5	probably active	na	DC	Veliz et al 2022; Begg et al 2025	fault extends offshore
1581	671	Kalamos	na	normal	E	N	3.8	1575.1	probably active	na	DC	Veliz et al 2022; Begg et al 2025	fault extends offshore
1582	671	Kalamos	na	normal	E	SSE	3.8	1097.4	probably active	na	na	Veliz et al 2022; Begg et al 2025	fault extends offshore
1583	671	Kalamos	na	normal	E	SSE	3.8	532.3	probably active	na	na	Veliz et al 2022; Begg et al 2025	fault extends offshore
1584	666	Aerodromio	na	normal	E	N	11.5	5883.9	active	sharp	DC	Veliz et al 2022; Begg et al 2025	na
1585	666	Aerodromio	na	normal	E	NE	11.5	938.6	active	sharp	DC	Veliz et al 2022; Begg et al 2025	na
1586	669	Avlemonas	na	normal	E	N	3.4	378	active	moderate	DC	Veliz et al 2022; Begg et al 2025	na
1587	667	Diakofti	na	normal	SE	NE	6.5	1117.7	probably active	na	DC	Veliz et al 2022; Begg et al 2025	na
1588	669	Avlemonas	na	normal	E	NE	3.4	763.7	active	sharp	DC	Veliz et al 2022; Begg et al 2025	fault extends offshore
1589	667	Diakofti	na	normal	SE	NE	6.5	650.1	probably active	na	DC	Veliz et al 2022; Begg et al 2025	na
1590	674	Pitsinianika	na	normal	E	SSE	8.3	3966.3	probably active	na	na	Veliz et al 2022; Begg et al 2025	na
1591	674	Pitsinianika	na	normal	E	SSE	8.3	1804.7	probably active	na	DC	Veliz et al 2022; Begg et al 2025	na
1592	675	Moni Myrtidion	na	normal	E	N	13.8	773.5	active	sharp	na	Veliz et al 2022; Begg et al 2025	fault extends offshore
1593	660	Karavas	na	normal	SW	SE	6.2	3310.5	probably active	na	na	Veliz et al 2022; Begg et al 2025	na
1594	666	Aerodromio	na	normal	E	SSE	11.5	2997.6	probably active	na	na	Veliz et al 2022; Begg et al 2025	na
1595	668	Diakofti South	na	normal	E	NE	2.8	917.6	probably active	na	DC	Veliz et al 2022; Begg et al 2025	fault extends offshore
1596	663	Pitsinades	na	normal	E	SSE	10.2	3761.6	probably active	na	DC	Veliz et al 2022; Begg et al 2025	na
1597	663	Pitsinades	na	normal	NE	SSE	10.2	4017.8	probably active	na	DC	Veliz et al 2022; Begg et al 2025	na
1598	662	Koutsounari	na	normal	E	SSE	5.7	5653.9	active	rounded	DC	Veliz et al 2022; Begg et al 2025	na
1599	666	Aerodromio	na	normal	E	N	11.5	3498	active	rounded	na	Veliz et al 2022; Begg et al 2025	na
1600	674	Pitsinianika	na	normal	NE	SSE	8.3	2616.6	probably active	rounded	na	Veliz et al 2022; Begg et al 2025	na
1601	666	Aerodromio	na	normal	E	NE	11.5	900.8	active	sharp	DC	Veliz et al 2022; Begg et al 2025	na
1602	665	Alexandrata	na	normal	W	N	11.1	4020.4	active	rounded	DC	Veliz et al 2022; Begg et al 2025	na
1603	663	Pitsinades	na	normal	E	SSE	10.2	6069.4	probably active	na	na	Veliz et al 2022; Begg et al 2025	na
1604	673	Fatsadika	na	normal	NE	SSE	11.3	5151.1	active	rounded	DC	Veliz et al 2022; Begg et al 2025	na
1605	668	Diakofti South	na	normal	W	NE	2.8	765.5	probably active	na	DC	Veliz et al 2022; Begg et al 2025	fault extends offshore
1606	667	Diakofti	na	normal	W	N	6.5	1875.1	probably active	na	na	Veliz et al 2022; Begg et al 2025	na
1607	441	Helike	Helike	normal	S	E	37.2	2370	probably active	na	na	Ford et al 2012; Begg et al 2025	fault extends offshore
1608	437	Leontion	Chalandritsa-Akrata	normal	S	SE	44	23584.1	probably active	na	DC	Tsimi et al 2007; Begg et al 2025	na
1609	437	Leontion	Chalandritsa-Akrata	normal	S	ESE	44	7042.5	probably active	na	na	Begg et al 2025	na
1610	438	Demestiha	Chalandritsa-Akrata	normal	S	SE	30.5	30539.8	probably active	na	na	Tsimi et al 2007; Begg et al 2025	na
1611	435	Zachlorou	Chalandritsa-Akrata	normal	N	E	9.7	7670.3	probably active	na	na	Ford et al 2012; Begg et al 2025	na
1612	441	Helike	Helike	normal	N	SE	37.2	1481.2	active	rounded	na	Begg et al 2025	fault extends offshore
1613	441	Helike	Helike	normal	N	SE	37.2	6232.3	active	rounded	na	Bernard et al 2006; Ford et al 2012; Begg et al 2025	fault extends offshore
1614	441	Helike	Helike	normal	N	SE	37.2	1945.7	active	rounded	na	Begg et al 2025	fault extends offshore
1615	441	Helike	Helike	normal	S	SE	37.2	2924.9	active	moderate	DC	Begg et al 2025	fault extends offshore
1616	441	Helike	Helike	normal	SE	SE	37.2	764	active	moderate	DC	Begg et al 2025	fault extends offshore
1617	440	Gialos	Akrata Transfer	normal	E	SE	2	1384.4	active	moderate	DC	Begg et al 2025	na
1618	440	Gialos	Akrata Transfer	normal	E	SSE	2	2009	active	sharp	DC	Begg et al 2025	na
1619	440	Gialos	Akrata Transfer	normal	E	SSE	2	1119.8	active	poor	DC	Begg et al 2025	na
1620	440	Gialos	Akrata Transfer	normal	W	SSE	2	914.5	active	sharp	DC	Begg et al 2025	na
1621	429	Ano Pitsa	Kalavryta-Zemenos	normal	S	ESE	22.8	2110	active	rounded	na	Begg et al 2025	na
1622	429	Ano Pitsa	Kalavryta-Zemenos	normal	S	ESE	22.8	1514.1	active	rounded	na	Begg et al 2025	na
1623	429	Ano Pitsa	Kalavryta-Zemenos	normal	S	E	22.8	14576.4	active	rounded	na	Roberts & Ganas 2000; Gawthorpe et al 2017; Wicker et al 2024; Begg et al 2025	na
1624	429	Ano Pitsa	Kalavryta-Zemenos	normal	S	ESE	22.8	2212.7	active	rounded	na	Begg et al 2025	na
1625	429	Ano Pitsa	Kalavryta-Zemenos	normal	S	ESE	22.8	3506.5	active	rounded	na	Roberts & Ganas 2000; Begg et al 2025	na
1626	426	Feneos	Kontovazaina-Feneos	normal	SE	E	61.7	5723.9	probably active	na	na	Begg et al 2025	na
1627	426	Feneos	Kontovazaina-Feneos	normal	SE	SE	61.7	8328.6	probably active	na	na	Begg et al 2025	na
1628	437	Leontion	Chalandritsa-Akrata	normal	S	E	44	8769.8	probably active	na	DC	Begg et al 2025	na
1629	437	Leontion	Chalandritsa-Akrata	normal	S	ENE	44	9012.9	probably active	na	DC	Begg et al 2025	na
1630	437	Leontion	na	normal	SE	NE	44	7586.7	probably active	na	DC	Begg et al 2025	na
1631	439	Mamoussia/Diakopto	Chalandritsa-Akrata	normal	N	ENE	21.6	4364.6	active	rounded	DC	Ford et al 2012; Begg et al 2025	fault extends offshore
1632	441	Helike	Helike	normal	S	SE	37.2	3245.9	probably active	na	na	Bernard et al 2006; Begg et al 2025	fault extends offshore
1633	441	Helike	Helike	normal	N	ENE	37.2	1569.6	probably active	na	na	Begg et al 2025	fault extends offshore
1634	565	Lampokampos	Chaikali-Pistamata	normal	NW	SE	19	3163	active	rounded	DC	Begg et al 2025	na
1635	565	Lampokampos	Chaikali-Pistamata	normal	SE	NE	19	9092.4	active	sharp	DC	Begg et al 2025	na
1636	565	Lampokampos	Chaikali-Pistamata	normal	NW	NE	19	4403.7	active	rounded	DC	Begg et al 2025	na
1637	565	Lampokampos	Chaikali-Pistamata	normal	NW	NE	19	598.9	active	rounded	na	Begg et al 2025	na
1638	565	Lampokampos	Chaikali-Pistamata	normal	NW	NE	19	904.6	active	sharp	na	Begg et al 2025	na
1639	565	Lampokampos	Chaikali-Pistamata	normal	SE	SSE	19	879.8	active	sharp	na	Begg et al 2025	na
1640	565	Lampokampos	Chaikali-Pistamata	normal	NW	NE	19	3397.1	active	moderate	na	Begg et al 2025	na
1641	565	Lampokampos	Chaikali-Pistamata	normal	NW	NE	19	1418.2	active	moderate	na	Begg et al 2025	na
1642	565	Lampokampos	Chaikali-Pistamata	normal	S	NE	19	3509	active	moderate	DC	Begg et al 2025	na
1643	565	Lampokampos	Chaikali-Pistamata	normal	SE	NE	19	11988.1	active	sharp	DC	Begg et al 2025	na
1644	565	Lampokampos	Chaikali-Pistamata	normal	SE	NE	19	690.3	active	rounded	na	Begg et al 2025	na
1645	565	Lampokampos	Chaikali-Pistamata	normal	SE	NE	19	800.2	active	rounded	DC	Begg et al 2025	na
1646	565	Lampokampos	Chaikali-Pistamata	normal	SE	NE	19	511.1	active	rounded	DC	Begg et al 2025	na
1647	565	Lampokampos	Chaikali-Pistamata	normal	SE	NE	19	616.5	active	rounded	DC	Begg et al 2025	na
1648	565	Lampokampos	Chaikali-Pistamata	normal	SE	NE	19	1469.2	active	rounded	DC	Begg et al 2025	na
1649	565	Lampokampos	Chaikali-Pistamata	normal	NW	NE	19	2710.2	active	sharp	DC	Begg et al 2025	na
1650	565	Lampokampos	Chaikali-Pistamata	normal	NW	NE	19	994.5	active	sharp	DC	Begg et al 2025	na
1651	565	Lampokampos	Chaikali-Pistamata	normal	SE	NE	19	3594.9	active	sharp	DC	Begg et al 2025	na
1652	565	Lampokampos	Chaikali-Pistamata	normal	NW	ENE	19	2440.6	active	sharp	DC	Begg et al 2025	na
1653	565	Lampokampos	Chaikali-Pistamata	normal	NW	NE	19	2410.4	active	rounded	na	Begg et al 2025	na
1654	565	Lampokampos	Chaikali-Pistamata	normal	NW	NE	19	1513.6	active	rounded	DC	Begg et al 2025	na
1655	565	Lampokampos	Chaikali-Pistamata	normal	SE	NE	19	2129.7	active	sharp	DC	Begg et al 2025	na
1656	565	Lampokampos	Chaikali-Pistamata	normal	SE	NE	19	951.3	active	sharp	DC	Begg et al 2025	na
1657	565	Lampokampos	Chaikali-Pistamata	normal	SE	NE	19	3032.5	active	sharp	na	Begg et al 2025	na
1658	565	Lampokampos	Chaikali-Pistamata	normal	SE	NE	19	840	active	sharp	DC	Begg et al 2025	na
1659	565	Lampokampos	Chaikali-Pistamata	normal	NW	NE	19	1992.2	active	sharp	na	Begg et al 2025	na
1660	566	Koupia	Chaikali-Pistamata	normal	SE	NE	8.4	1163.1	active	sharp	DC	Begg et al 2025	na
1661	565	Lampokampos	Chaikali-Pistamata	normal	NW	NE	19	1970	active	sharp	na	Begg et al 2025	na
1662	566	Koupia	Chaikali-Pistamata	normal	NW	NE	8.4	1663.4	active	moderate	na	Begg et al 2025	na
1663	566	Koupia	Chaikali-Pistamata	normal	NW	NE	8.4	2612.5	active	sharp	na	Begg et al 2025	na
1664	567	Gagania	Gagania	normal	NW	NE	14.7	6783.4	active	sharp	DC	Begg et al 2025	na
1665	818	Vrysi		normal	S	ESE	8.9	8848.1	probably active	rounded	DC	Chatzipetros et al 2013; Begg et al 2025	na
1666	566	Koupia	Chaikali-Pistamata	normal	SE	NE	8.4	1387.8	active	sharp	na	Begg et al 2025	na
1667	566	Koupia	Chaikali-Pistamata	normal	SE	ENE	8.4	1895.2	active	sharp	DC	Begg et al 2025	na
1668	566	Koupia	Chaikali-Pistamata	normal	S	ENE	8.4	1606.9	active	sharp	DC	Begg et al 2025	na
1669	566	Koupia	Chaikali-Pistamata	normal	S	ENE	8.4	1429.6	active	sharp	DC	Begg et al 2025	na
1670	566	Koupia	Chaikali-Pistamata	normal	N	ENE	8.4	1283.1	active	sharp	DC	Begg et al 2025	na
1671	567	Gagania	Gagania	normal	NW	NE	14.7	2819.4	active	sharp	na	Begg et al 2025	na
1672	567	Gagania	Gagania	normal	NW	NE	14.7	1711.7	active	sharp	DC	Begg et al 2025	na
1673	567	Gagania	Gagania	normal	SE	NE	14.7	1562	active	moderate	na	Begg et al 2025	na
1674	567	Gagania	Gagania	normal	SE	NE	14.7	476.5	active	moderate	na	Begg et al 2025	na
1675	568	Gagania 2	Gagania	normal	NW	NE	12.4	1440	active	sharp	DC	Begg et al 2025	na
1676	568	Gagania 2	Gagania	normal	NW	NE	12.4	1106.5	active	moderate	DC	Begg et al 2025	na
1677	567	Gagania	Gagania	normal	SE	NE	14.7	3492.9	active	sharp	DC	Begg et al 2025	na
1678	567	Gagania	Gagania	normal	NW	NE	14.7	1107.6	active	sharp	DC	Begg et al 2025	na
1679	567	Gagania	Gagania	normal	NW	NE	14.7	876.5	active	sharp	DC	Begg et al 2025	na
1680	567	Gagania	Gagania	normal	NW	NE	14.7	1663.3	active	sharp	na	Begg et al 2025	na
1681	567	Gagania	Gagania	normal	SE	NE	14.7	961.1	active	sharp	na	Begg et al 2025	na
1682	568	Gagania 2	Gagania	normal	SE	NE	12.4	1450.1	active	moderate	na	Begg et al 2025	na
1683	568	Gagania 2	Gagania	normal	NW	NE	12.4	1656.9	active	sharp	na	Begg et al 2025	na
1684	568	Gagania 2	Gagania	normal	SE	NE	12.4	5529	active	sharp	DC	Begg et al 2025	na
1685	568	Gagania 2	Gagania	normal	NW	NE	12.4	1510.9	active	sharp	DC	Begg et al 2025	na
1686	568	Gagania 2	Gagania	normal	SE	NE	12.4	1749.4	active	sharp	DC	Begg et al 2025	na
1687	568	Gagania 2	Gagania	normal	NW	NE	12.4	3210.7	active	sharp	DC	Begg et al 2025	na
1688	568	Gagania 2	Gagania	normal	SE	NE	12.4	443	active	moderate	DC	Begg et al 2025	na
1689	568	Gagania 2	Gagania	normal	NW	NE	12.4	1189.4	active	sharp	na	Begg et al 2025	na
1690	569	Gagania 3	Gagania	normal	NW	NE	5.8	2356.4	active	sharp	DC	Begg et al 2025	na
1691	569	Gagania 3	Gagania	normal	SE	NE	5.8	609.7	active	moderate	na	Begg et al 2025	na
1692	569	Gagania 3	Gagania	normal	SE	NE	5.8	2243.7	active	sharp	DC	Begg et al 2025	na
1693	568	Gagania 2	Gagania	normal	NW	NE	12.4	1869.5	active	sharp	DC	Begg et al 2025	na
1694	568	Gagania 2	Gagania	normal	SE	NE	12.4	1457.4	active	sharp	DC	Begg et al 2025	na
1695	569	Gagania 3	Gagania	normal	NW	NE	5.8	1825.7	active	sharp	DC	Begg et al 2025	na
1696	569	Gagania 3	Gagania	normal	NW	NE	5.8	604.6	active	sharp	DC	Begg et al 2025	na
1697	569	Gagania 3	Gagania	normal	SE	NE	5.8	2041.9	active	sharp	DC	Begg et al 2025	na
1698	569	Gagania 3	Gagania	normal	NW	NE	5.8	901.8	active	sharp	DC	Begg et al 2025	na
1699	574	Niata 2	Niata	normal	NW	NE	10.1	2336.3	active	sharp	DC	Begg et al 2025	na
1700	574	Niata 2	Niata	normal	NW	NE	10.1	592.8	active	sharp	DC	Begg et al 2025	na
1701	573	Niata 1	Gagania	normal	E	NE	3	1614	active	sharp	na	Begg et al 2025	na
1702	573	Niata 1	Gagania	normal	SE	NE	3	1003.7	active	sharp	na	Begg et al 2025	na
1703	573	Niata 1	Gagania	normal	SE	NE	3	1748.5	active	sharp	DC	Begg et al 2025	na
1704	574	Niata 2	Niata	normal	W	NE	10.1	1168	active	sharp	DC	Begg et al 2025	na
1705	574	Niata 2	Niata	normal	W	NE	10.1	571.6	active	sharp	DC	Begg et al 2025	na
1706	574	Niata 2	Niata	normal	E	NE	10.1	992.8	active	sharp	DC	Begg et al 2025	na
1707	574	Niata 2	Niata	normal	NW	NE	10.1	848.9	active	sharp	DC	Begg et al 2025	na
1708	567	Gagania	Gagania	normal	NW	NE	14.7	535.3	active	sharp	DC	Begg et al 2025	na
1709	570	Gagania 4	Niata	normal	SE	NE	4.7	1027.8	active	sharp	DC	Begg et al 2025	na
1710	570	Gagania 4	Niata	normal	SE	NE	4.7	882.3	active	sharp	DC	Begg et al 2025	na
1711	570	Gagania 4	Niata	normal	SE	NE	4.7	710.9	active	sharp	na	Begg et al 2025	na
1712	570	Gagania 4	Niata	normal	SE	NE	4.7	699.7	active	sharp	DC	Begg et al 2025	na
1713	570	Gagania 4	Niata	normal	SE	NE	4.7	2227.3	active	sharp	DC	Begg et al 2025	na
1714	571	Gagania 5	Niata	normal	E	NE	2.9	2630.2	active	sharp	DC	Begg et al 2025	na
1715	571	Gagania 5	Niata	normal	E	NE	2.9	1127.7	active	sharp	DC	Begg et al 2025	na
1716	574	Niata 2	Niata	normal	W	NE	10.1	1524.5	active	sharp	DC	Begg et al 2025	na
1717	574	Niata 2	Niata	normal	W	NE	10.1	893.9	active	sharp	DC	Begg et al 2025	na
1718	574	Niata 2	Niata	normal	E	NNE	10.1	1403	active	sharp	DC	Begg et al 2025	na
1719	574	Niata 2	Niata	normal	SE	NE	10.1	1673.2	active	sharp	DC	Begg et al 2025	na
1720	574	Niata 2	Niata	normal	E	NE	10.1	3360.3	active	sharp	DC	Begg et al 2025	na
1721	574	Niata 2	Niata	normal	W	NE	10.1	4068.1	active	sharp	DC	Begg et al 2025	na
1722	574	Niata 2	Niata	normal	E	NE	10.1	1355.7	active	sharp	DC	Begg et al 2025	na
1723	575	Niata 3	Niata	normal	W	NE	8.2	1189.5	active	sharp	DC	Begg et al 2025	na
1724	571	Gagania 5	Niata	normal	E	NE	2.9	817.7	active	moderate	DC	Begg et al 2025	na
1725	575	Niata 3	Niata	normal	E	NE	8.2	1551.3	active	moderate	DC	Begg et al 2025	na
1726	575	Niata 3	Niata	normal	W	NE	8.2	502.5	active	sharp	DC	Begg et al 2025	na
1727	575	Niata 3	Niata	normal	W	NE	8.2	619.3	active	moderate	DC	Begg et al 2025	na
1728	575	Niata 3	Niata	normal	W	NE	8.2	614.9	active	moderate	DC	Begg et al 2025	na
1729	575	Niata 3	Niata	normal	E	NE	8.2	554.1	active	moderate	DC	Begg et al 2025	na
1730	575	Niata 3	Niata	normal	W	NE	8.2	719.7	active	moderate	DC	Begg et al 2025	na
1731	575	Niata 3	Niata	normal	E	NE	8.2	1828.7	active	sharp	DC	Begg et al 2025	na
1732	575	Niata 3	Niata	normal	NW	NE	8.2	1088.2	active	sharp	DC	Begg et al 2025	na
1733	575	Niata 3	Niata	normal	E	NE	8.2	1039.4	active	sharp	DC	Begg et al 2025	na
1734	575	Niata 3	Niata	normal	NW	NE	8.2	420.6	active	sharp	DC	Begg et al 2025	na
1735	574	Niata 2	Niata	normal	W	NE	10.1	790.5	active	sharp	DC	Begg et al 2025	na
1736	575	Niata 3	Niata	normal	E	NE	8.2	591.6	active	sharp	DC	Begg et al 2025	na
1737	575	Niata 3	Niata	normal	W	NE	8.2	596.1	active	sharp	DC	Begg et al 2025	na
1738	575	Niata 3	Niata	normal	E	NE	8.2	2527.8	active	sharp	DC	Begg et al 2025	na
1739	576	Niata 4	Niata	normal	SE	NE	4.7	862.9	active	sharp	DC	Begg et al 2025	na
1740	576	Niata 4	Niata	normal	NW	NE	4.7	543.4	active	sharp	DC	Begg et al 2025	na
1741	576	Niata 4	Niata	normal	NW	NE	4.7	743.6	active	moderate	na	Begg et al 2025	na
1742	575	Niata 3	Niata	normal	E	NE	8.2	855.9	active	sharp	na	Begg et al 2025	na
1743	576	Niata 4	Niata	normal	E	NE	4.7	842.8	active	sharp	DC	Begg et al 2025	na
1744	576	Niata 4	Niata	normal	W	NE	4.7	814.2	active	sharp	DC	Begg et al 2025	na
1745	575	Niata 3	Niata	normal	E	NE	8.2	1730.6	active	sharp	DC	Begg et al 2025	na
1746	575	Niata 3	Niata	normal	E	NE	8.2	362.4	active	moderate	DC	Begg et al 2025	na
1747	575	Niata 3	Niata	normal	W	NE	8.2	1356.3	active	sharp	DC	Begg et al 2025	na
1748	579	Kremasti	Agios Dimitrios	normal	SE	NE	15.2	4277	active	sharp	DC	Begg et al 2025	na
1749	579	Kremasti	Agios Dimitrios	normal	SE	NE	15.2	783.3	active	moderate	DC	Begg et al 2025	na
1750	579	Kremasti	Agios Dimitrios	normal	SE	NE	15.2	1674.4	active	sharp	DC	Begg et al 2025	na
1751	579	Kremasti	Agios Dimitrios	normal	SE	NE	15.2	4522.1	active	sharp	DC	Begg et al 2025	na
1752	580	Zarakas	Agios Dimitrios	normal	SE	NE	4.1	3757.9	active	sharp	DC	Begg et al 2025	na
1753	580	Zarakas	Agios Dimitrios	normal	SE	NE	4.1	1962.7	active	sharp	DC	Begg et al 2025	na
1754	565	Lampokampos	Chaikali-Pistamata	normal	S	ENE	19	1999.2	active	sharp	na	Begg et al 2025	na
1755	552	Foiniki	na	normal	S	ENE	14.2	1070.6	active	rounded	na	Begg et al 2025	na
1756	552	Foiniki	na	normal	N	E	14.2	3032.2	active	moderate	DC	Begg et al 2025	na
1757	552	Foiniki	na	normal	S	E	14.2	778.3	active	moderate	na	Begg et al 2025	na
1758	552	Foiniki	na	normal	S	E	14.2	1414.2	active	sharp	na	Begg et al 2025	na
1759	552	Foiniki	na	normal	S	E	14.2	845.5	active	moderate	na	Begg et al 2025	na
1760	555	Gefyra	Gefyra	normal	S	ENE	4.5	2301.7	active	moderate	na	Begg et al 2025	na
1761	555	Gefyra	na	normal	SE	ENE	4.5	1161.2	active	sharp	na	Begg et al 2025	na
1762	555	Gefyra	na	normal	NW	NE	4.5	985.4	active	sharp	DC	Begg et al 2025	na
1763	565	Lampokampos	Chaikali-Pistamata	normal	SE	NE	19	985.7	active	sharp	na	Begg et al 2025	na
1764	565	Lampokampos	Chaikali-Pistamata	normal	SE	SSE	19	683.3	active	moderate	na	Begg et al 2025	na
1765	565	Lampokampos	Chaikali-Pistamata	normal	SE	NE	19	1274.3	active	sharp	DC	Begg et al 2025	na
1766	621	Fokianos	na	normal	N	NE	1	991.6	probably active	na	na	Begg et al 2025	na
1767	619	Peleta	Madara	normal	E	SSE	17.8	3284.9	probably active	na	DC	Begg et al 2025	na
1768	552	Foiniki	na	normal	S	NE	14.2	3064.8	active	moderate	na	Begg et al 2025	na
1769	552	Foiniki	na	normal	NW	NE	14.2	3769.4	active	rounded	na	Begg et al 2025	na
1770	555	Gefyra	Gefyra	normal	NW	NE	4.5	2228.5	active	moderate	na	Begg et al 2025	na
1771	557	Koulentia	na	normal	SE	ENE	13.9	1167.8	probably active	na	na	Begg et al 2025	fault extends offshore
1772	561	Elafonisos	na	normal	E	N	3.5	1929	active	sharp	DC	Begg et al 2025	fault extends offshore
1773	561	Elafonisos	na	normal	E	N	3.5	1270	active	rounded	na	Begg et al 2025	fault extends offshore
1774	659	Gerakari	na	normal	W	N	8.5	1936.5	active	rounded	DC	Veliz et al 2022; Begg et al 2025	fault extends offshore
1775	659	Gerakari	na	normal	E	N	8.5	381.4	active	rounded	na	Veliz et al 2022; Begg et al 2025	fault extends offshore
1776	659	Gerakari	na	normal	E	N	8.5	1280.5	active	rounded	DC	Veliz et al 2022; Begg et al 2025	fault extends offshore
1777	659	Gerakari	na	normal	E	N	8.5	1845.2	active	moderate	DC	Veliz et al 2022; Begg et al 2025	fault extends offshorefault extends offshore
1778	659	Gerakari	na	normal	E	N	8.5	1535.2	active	rounded	DC	Veliz et al 2022; Begg et al 2025	fault extends offshore
1779	663	Pitsinades	na	normal	E	SSE	10.2	1332.9	active	sharp	DC	Veliz et al 2022; Begg et al 2025	na
1780	675	Moni Myrtidion	na	normal	E	N	13.8	1051.8	active	moderate	na	Veliz et al 2022; Begg et al 2025	fault extends offshore
1781	675	Moni Myrtidion	na	normal	E	N	13.8	708.3	active	moderate	DC	Veliz et al 2022; Begg et al 2025	fault extends offshore
1782	675	Moni Myrtidion	na	normal	E	N	13.8	700.6	active	moderate	DC	Veliz et al 2022; Begg et al 2025	fault extends offshore
1783	674	Pitsinianika	na	normal	E	SSE	8.3	498.1	probably active	na	na	Veliz et al 2022; Begg et al 2025	na
1784	666	Aerodromio	na	normal	E	SSE	11.5	2513.3	probably active	na	DC	Veliz et al 2022; Begg et al 2025	na
1785	666	Aerodromio	na	normal	E	SSE	11.5	1555.4	probably active	na	na	Veliz et al 2022; Begg et al 2025	na
1786	667	Diakofti	na	normal	W	N	6.5	3675	probably active	na	DC	Veliz et al 2022; Begg et al 2025	na
1787	667	Diakofti	na	normal	E	N	6.5	4859.6	probably active	na	DC	Veliz et al 2022; Begg et al 2025	na
1788	668	Diakofti South	na	normal	E	NE	2.8	1768	probably active	na	DC	Veliz et al 2022; Begg et al 2025	fault extends offshore
1789	669	Avlemonas	na	normal	W	NE	3.4	573.7	active	rounded	DC	Veliz et al 2022; Begg et al 2025	fault extends offshore
1790	669	Avlemonas	na	normal	E	N	3.4	498.6	active	rounded	DC	Veliz et al 2022; Begg et al 2025	fault extends offshore
1791	666	Aerodromio	na	normal	E	N	11.5	3342.2	active	moderate	DC	Veliz et al 2022; Begg et al 2025	na
1792	558	Lachi	Ano Kastania	normal	E	N	7.8	2741.3	probably active	na	na	Begg et al 2025	na
1793	556	Ariana	na	normal	SE	NE	5	4885.9	active	moderate	DC	Begg et al 2025	fault extends offshore
1794	554	Foukria	Gerakas	normal	W	NE	4.8	1565.5	active	rounded	DC	Begg et al 2025	na
1795	554	Foukria	Gerakas	normal	W	NE	4.8	783.1	active	rounded	DC	Begg et al 2025	na
1796	554	Foukria	Gerakas	normal	W	NE	4.8	1639.7	active	rounded	DC	Begg et al 2025	na
1797	554	Foukria	Gerakas	normal	E	NE	4.8	808.1	active	rounded	DC	Begg et al 2025	na
1798	554	Foukria	Gerakas	normal	E	NE	4.8	1069.9	active	moderate	DC	Begg et al 2025	na
1799	573	Niata 1	Gagania	normal	SE	NE	3	1623.4	active	sharp	na	Begg et al 2025	na
1800	579	Kremasti	Agios Dimitrios	normal	SW	SSE	15.2	2134.3	active	sharp	na	Begg et al 2025	na
1801	579	Kremasti	Agios Dimitrios	normal	SE	SSE	15.2	828.6	active	sharp	na	Begg et al 2025	na
1802	619	Peleta	Peleta	normal	NE	SSE	17.8	4781.8	probably active	na	DC	Begg et al 2025	na
1803	376	Arkadiko	Amarianos	normal	S	NE	7.7	1927.6	probably active	na	na	Begg et al 2025	na
1804	376	Arkadiko	Amarianos	normal	S	SE	7.7	1834.1	probably active	na	na	Begg et al 2025	na
1805	376	Arkadiko	Amarianos	normal	S	SE	7.7	1421	probably active	na	DC	Begg et al 2025	na
1806	364	Mapsos	na	normal	NE	SE	3.8	3798.4	probably active	na	na	Begg et al 2025	na
1807	372	Sofiko	Sofiko-Mykines	normal	S	ENE	18.4	1931.2	probably active	na	na	Begg et al 2025	na
1808	372	Sofiko	Sofiko-Mykines	normal	S	ENE	18.4	2379	probably active	na	na	Begg et al 2025	na
1809	372	Sofiko	Sofiko-Mykines	normal	S	ENE	18.4	1455.4	probably active	na	na	Begg et al 2025	na
1810	372	Sofiko	Sofiko-Mykines	normal	S	ENE	18.4	2941.3	probably active	na	na	Begg et al 2025	na
1811	378	Palaia Epidauros	Palaia Epidayros	normal	SW	SE	13.1	1174.1	probably active	na	na	Begg et al 2025	na
1812	378	Palaia Epidauros	Palaia Epidayros	normal	S	SE	13.1	750.2	probably active	na	na	Begg et al 2025	na
1813	378	Palaia Epidauros	Palaia Epidayros	normal	S	SE	13.1	2203.6	probably active	na	na	Begg et al 2025	na
1814	375	Amarianos	Amarianos	normal	SE	NE	24.7	3353.5	probably active	na	na	Begg et al 2025	na
1815	377	Epano Epidauros	Palaia Epidayros	normal	SW	SE	2.1	2110.2	probably active	na	DC	Begg et al 2025	na
1816	378	Palaia Epidauros	Palaia Epidayros	normal	SW	SE	13.1	4585.7	probably active	na	DC	Begg et al 2025	na
1817	383	Stayros	Tracheia-Adami	normal	NW	NE	4	1783.7	probably active	na	na	Begg et al 2025	na
1818	383	Stayros	Tracheia-Adami	normal	NW	NE	4	1622.1	probably active	na	na	Begg et al 2025	na
1819	402	Ververouda	Kranidi	normal	N	NE	2	2050.1	probably active	na	na	Begg et al 2025	na
1820	403	Petrothalassa Ermionis	Kranidi	normal	NW	NE	4	1289.4	probably active	na	DC	Begg et al 2025	fault extends offshore
1821	403	Petrothalassa Ermionis	Kranidi	normal	NW	NE	4	2227.7	probably active	na	DC	Begg et al 2025	fault extends offshore
1822	403	Petrothalassa Ermionis	Kranidi	normal	NW	NE	4	3660.7	probably active	na	DC	Begg et al 2025	fault extends offshore
1823	379	Ano Fanari	Palaia Epidayros	normal	S	NE	7.3	5049.6	probably active	na	DC	Begg et al 2025	fault extends offshore
1824	379	Ano Fanari	Palaia Epidayros	normal	N	NE	7.3	3501.2	probably active	na	na	Begg et al 2025	fault extends offshore
1825	332	Ag. Georgios	Psatha	normal	SE	ENE	23.9	3510.7	probably active	na	DC	Begg et al 2025	na
1826	399	Kammeni North	na	normal	NW	NE	1	871.3	active	moderate	DC	Begg et al 2025	fault extends offshore
1827	399	Kammeni North	na	normal	SE	NNE	1	559.4	active	rounded	DC	Begg et al 2025	fault extends offshore
1828	381	Mylos	Palaia Epidayros	normal	SE	NE	4.1	2124.4	probably active	na	na	Begg et al 2025	fault extends offshore
1829	381	Mylos	Palaia Epidayros	normal	SE	NE	4.1	2698.4	probably active	na	na	Begg et al 2025	fault extends offshore
1830	381	Mylos	Palaia Epidayros	normal	SE	NE	4.1	2408.5	probably active	na	na	Begg et al 2025	fault extends offshore
1831	392	Achladitsa	na	normal	SE	NE	1.1	1041.6	probably active	na	na	Begg et al 2025	fault extends offshore
1832	392	Achladitsa	na	normal	SE	NE	1.1	755.1	probably active	na	na	Begg et al 2025	fault extends offshore
1833	395	Methana	na	normal	S	ESE	2.3	2163	probably active	na	na	Begg et al 2025	fault extends offshore
1834	396	Megalochori	na	normal	S	ENE	2.4	734.2	probably active	na	na	Begg et al 2025	fault extends offshore
1835	397	Megalo Potami	Methana	normal	S	ENE	4.6	1977.9	active	moderate	na	Begg et al 2025	na
1836	397	Megalo Potami	Methana	normal	S	E	4.6	1072.2	active	rounded	na	Begg et al 2025	na
1837	397	Megalo Potami	Methana	normal	N	E	4.6	1061.8	active	moderate	na	Begg et al 2025	na
1838	397	Megalo Potami	Methana	normal	S	ENE	4.6	607.7	active	moderate	na	Begg et al 2025	na
1839	396	Megalochori	na	normal	S	ENE	2.4	409.1	probably active	na	na	Begg et al 2025	fault extends offshore
1840	397	Megalo Potami	Methana	normal	S	E	4.6	2005.8	active	rounded	na	Begg et al 2025	na
1841	396	Megalochori	na	normal	S	NE	2.4	923.2	probably active	na	na	Begg et al 2025	fault extends offshore
1842	397	Megalo Potami	Methana	normal	N	ENE	4.6	1635.6	active	moderate	na	Begg et al 2025	na
1843	398	Kammeni Chora	Methana	normal	S	ENE	8.6	1570.2	active	sharp	na	Begg et al 2025	fault extends offshore
1844	398	Kammeni Chora	Methana	normal	S	E	8.6	5036.2	active	moderate	na	Begg et al 2025	fault extends offshore
1845	398	Kammeni Chora	Methana	normal	S	NE	8.6	802.2	active	moderate	na	Begg et al 2025	fault extends offshore
1846	398	Kammeni Chora	Methana	normal	S	ENE	8.6	652.1	active	moderate	na	Begg et al 2025	fault extends offshore
1847	398	Kammeni Chora	Methana	normal	S	ENE	8.6	3172.1	probably active	na	na	Begg et al 2025	fault extends offshore
1848	394	Agios Nektarios	na	normal	N	ESE	0.6	392.5	probably active	na	na	Begg et al 2025	fault extends offshore
1849	393	Metochi	na	normal	N	NE	11.5	2196.8	probably active	na	na	Begg et al 2025	fault extends offshore
1850	393	Metochi	na	normal	S	ENE	11.5	1044.3	probably active	na	na	Begg et al 2025	fault extends offshore
1851	411	Perdika	na	normal	N	ENE	6.9	5459	probably active	na	na	Begg et al 2025	fault extends offshore
1852	411	Perdika	na	normal	S	ENE	6.9	2895	probably active	na	na	Begg et al 2025	fault extends offshore
1853	411	Perdika	na	normal	N	E	6.9	668.3	probably active	na	na	Begg et al 2025	fault extends offshore
1854	411	Perdika	na	normal	N	E	6.9	1003.3	probably active	na	na	Begg et al 2025	fault extends offshore
1855	411	Perdika	na	normal	N	E	6.9	605	probably active	na	na	Begg et al 2025	fault extends offshore
1856	412	Alones	na	normal	S	E	3.3	3271.2	probably active	na	na	Begg et al 2025	na
1857	411	Perdika	na	normal	S	E	6.9	2093.5	probably active	na	DC	Begg et al 2025	fault extends offshore
1858	414	Aigina	na	normal	S	E	2.5	2545.6	probably active	na	DC	Begg et al 2025	na
1859	413	Agia Marina	na	normal	S	ENE	4.3	4247.2	probably active	na	na	Begg et al 2025	na
1860	411	Perdika	na	normal	S	E	6.9	1110.2	probably active	na	na	Begg et al 2025	fault extends offshore
1861	394	Agios Nektarios	na	normal	S	ESE	0.6	534.5	probably active	na	na	Begg et al 2025	fault extends offshore
1862	394	Agios Nektarios	na	normal	S	ESE	0.6	374.2	probably active	na	na	Begg et al 2025	fault extends offshore
1863	394	Agios Nektarios	na	normal	S	ESE	0.6	587.7	probably active	na	na	Begg et al 2025	fault extends offshore
1864	365	Spathovouni	na	normal	S	ENE	5.6	1201.6	probably active	na	na	Begg et al 2025	na
1865	365	Spathovouni	na	normal	N	NE	5.6	3145.2	probably active	na	DC	Begg et al 2025	na
1866	367	Nemea	na	normal	S	NE	3	2995.7	probably active	na	na	Begg et al 2025	na
1867	368	Klenia-Dervenakia	Klenia-Kechrie	normal	S	NE	37.6	1718.5	probably active	na	DC	Begg et al 2025	fault extends offshore
1868	417	Stefani	Sofiko-Mykines	normal	S	ENE	10.7	3766.5	probably active	na	DC	Begg et al 2025	na
1869	416	Prosymna	Sofiko-Mykines	normal	S	ENE	2.8	2799.1	probably active	na	DC	Begg et al 2025	na
1870	415	Mykines	Sofiko-Mykines	normal	S	ENE	3.1	2920.4	probably active	na	na	Begg et al 2025	na
1871	641	Aria	na	normal	W	SSE	2.9	1568.3	uncertain	na	na	Begg et al 2025	na
1872	604	Tyros	Prastos-Tyros	normal	SE	NNE	7.2	867.4	probably active	na	na	Begg et al 2025	na
1873	604	Tyros	Prastos-Tyros	normal	E	SSE	7.2	1314.1	probably active	na	na	Begg et al 2025	na
1874	604	Tyros	Prastos-Tyros	normal	E	SSE	7.2	795.8	probably active	na	na	Begg et al 2025	na
1875	604	Tyros	Prastos-Tyros	normal	E	SSE	7.2	1325.7	probably active	na	na	Begg et al 2025	na
1876	604	Tyros	Prastos-Tyros	normal	E	SSE	7.2	535.6	probably active	na	na	Begg et al 2025	na
1877	590	Karitsa	na	normal	E	SSE	3.6	3587.6	probably active	na	na	Begg et al 2025	na
1878	589	Mikro	na	normal	E	SSE	1.1	1077.9	active	sharp	na	Begg et al 2025	na
1879	578	West Parnon	Karitsa	normal	SW	SE	29.7	2220.8	active	sharp	DC	Begg et al 2025	na
1880	578	West Parnon	Karitsa	normal	SW	SE	29.7	2727.6	active	sharp	DC	Begg et al 2025	na
1881	578	West Parnon	Karitsa	normal	SW	SE	29.7	1920.1	active	sharp	DC	Begg et al 2025	na
1882	578	West Parnon	Karitsa	normal	SW	SE	29.7	3703	active	poor	DC	Skourtsos & Lekkas 2011; Begg et al 2025	na
1883	578	West Parnon	Karitsa	normal	SW	SE	29.7	659.7	active	poor	DC	Begg et al 2025	na
1884	578	West Parnon	Karitsa	normal	SW	SE	29.7	4941.8	active	moderate	DC	Begg et al 2025	na
1885	586	Alepochori 1	na	normal	E	NNE	4.6	836.3	active	sharp	na	Begg et al 2025	na
1886	586	Alepochori 1	na	normal	SE	NE	4.6	1106.7	active	sharp	DC	Begg et al 2025	could be a stream channel
1887	586	Alepochori 1	na	normal	NW	NE	4.6	1289.6	active	sharp	DC	Begg et al 2025	could be a stream channe
1888	586	Alepochori 1	na	normal	SE	NE	4.6	1296.8	active	sharp	DC	Begg et al 2025	na
1889	586	Alepochori 1	na	normal	SE	NE	4.6	1200.2	active	sharp	DC	Begg et al 2025	could be a stream channe
1890	586	Alepochori 1	na	normal	NW	NE	4.6	931.8	active	sharp	DC	Begg et al 2025	could be a stream channe
1891	586	Alepochori 1	na	normal	SE	NE	4.6	1421.8	active	sharp	DC	Begg et al 2025	na
1892	577	Agios Dimitrios	Agios Dimitrios	normal	SW	SE	12.3	2102.3	active	sharp	DC	Begg et al 2025	na
1893	572	Apidea	Apidea	normal	NE	SE	5.6	1594.4	active	sharp	DC	Begg et al 2025	na
1894	572	Apidea	Apidea	normal	NE	SE	5.6	3524.3	active	sharp	DC	Begg et al 2025	na
1895	572	Apidea	Apidea	normal	NE	SE	5.6	1629.6	active	rounded	DC	Begg et al 2025	na
1896	572	Apidea	Apidea	normal	NE	SE	5.6	425.2	active	rounded	DC	Begg et al 2025	na
1897	572	Apidea	Apidea	normal	NE	SE	5.6	649.4	active	rounded	DC	Begg et al 2025	na
1898	572	Apidea	Apidea	normal	E	SE	5.6	995.8	active	sharp	DC	Begg et al 2025	na
1899	574	Niata 2	Niata	normal	SW	SE	10.1	971.1	active	moderate	na	Begg et al 2025	na
1900	581	Gouves 2	Gouves	normal	E	SE	5.2	1047.2	active	sharp	DC	Begg et al 2025	na
1901	570	Gagania 4	Niata	normal	SE	NE	4.7	2050.3	active	moderate	na	Begg et al 2025	na
1902	571	Gagania 5	na	normal	E	NE	2.9	223.5	active	sharp	DC	Begg et al 2025	na
1903	571	Gagania 5	na	normal	E	NE	2.9	270.6	active	moderate	DC	Begg et al 2025	na
1904	570	Gagania 4	Niata	normal	SE	NE	4.7	2748.6	active	sharp	DC	Begg et al 2025	na
1905	565	Lampokampos	Chaikali-Pistamata	normal	SE	NE	19	2555.8	active	rounded	DC	Begg et al 2025	na
1906	550	Molaoi	na	normal	SW	SE	11.4	2459.4	active	rounded	DC	Begg et al 2025	na
1907	551	Vrysoula	Chaikali-Pistamata	normal	SE	NE	3.8	1470.9	active	moderate	na	Begg et al 2025	na
1908	551	Vrysoula	Chaikali-Pistamata	normal	N	NE	3.8	2631.5	active	rounded	DC	Begg et al 2025	na
1909	549	Plytra	Molaoi	normal	SE	NE	19.8	4724.8	active	moderate	DC	Begg et al 2025	fault extends offshore
1910	549	Plytra	Molaoi	normal	E	NE	19.8	5203.3	active	moderate	DC	Begg et al 2025	fault extends offshore
1911	548	Elia	na	normal	NE	SE	3.8	3769.9	active	poor	DC	Begg et al 2025	extends offshore
1912	549	Plytra	Molaoi	normal	NE	NE	19.8	660.2	active	sharp	DC	Begg et al 2025	fault extends offshore
1913	549	Plytra	Molaoi	normal	E	NE	19.8	4319.9	active	sharp	DC	Begg et al 2025	fault extends offshore
1914	549	Plytra	Molaoi	normal	E	ENE	19.8	1727.5	active	moderate	DC	Begg et al 2025	fault extends offshore
1915	549	Plytra	Molaoi	normal	E	NE	19.8	613.3	active	moderate	na	Begg et al 2025	fault extends offshore
1916	549	Plytra	Molaoi	normal	E	NE	19.8	1791.9	active	moderate	DC	Begg et al 2025	fault extends offshore
1917	549	Plytra	Molaoi	normal	E	NE	19.8	1163.9	active	moderate	DC	Begg et al 2025	fault extends offshore
1918	549	Plytra	Molaoi	normal	E	NE	19.8	1713.9	active	moderate	DC	Begg et al 2025	fault extends offshore
1919	549	Plytra	Molaoi	normal	W	NE	19.8	586.4	active	moderate	DC	Begg et al 2025	fault extends offshore
1920	549	Plytra	Molaoi	normal	E	N	19.8	480.7	active	rounded	na	Begg et al 2025	fault extends offshore
1921	549	Plytra	Molaoi	normal	E	N	19.8	483.2	active	moderate	na	Begg et al 2025	fault extends offshore
1922	549	Plytra	Molaoi	normal	E	N	19.8	486	active	moderate	na	Begg et al 2025	fault extends offshore
1923	549	Plytra	Molaoi	normal	E	N	19.8	370.8	active	moderate	na	Begg et al 2025	fault extends offshore
1924	549	Plytra	Molaoi	normal	E	N	19.8	425.9	active	moderate	na	Begg et al 2025	fault extends offshore
1925	549	Plytra	Molaoi	normal	NE	SE	19.8	905.4	active	moderate	DC	Begg et al 2025	fault extends offshore
1926	549	Plytra	Molaoi	normal	W	NNE	19.8	365	active	moderate	na	Begg et al 2025	fault extends offshore
1927	581	Gouves 2	Gouves	normal	NW	NE	5.2	982	active	moderate	na	Begg et al 2025	na
1928	577	Agios Dimitrios	Agios Dimitrios	normal	SE	NE	12.3	1947.8	active	rounded	DC	Begg et al 2025	na
1929	577	Agios Dimitrios	Agios Dimitrios	normal	S	NE	12.3	6797.9	probably active	na	DC	Begg et al 2025	na
1930	585	Geraki	Geraki	normal	SW	SE	8	2061.9	active	rounded	DC	Begg et al 2025	na
1931	578	West Parnon	Karitsa	normal	SW	SE	29.7	2167.1	active	rounded	DC	Begg et al 2025	na
1932	578	West Parnon	Karitsa	normal	SW	SE	29.7	7405.1	active	sharp	DC	Skourtsos & Lekkas 2011; Begg et al 2025	na
1933	423	Mpozikas	Asprokampos-Diminio	normal	NW	NE	17.5	11025.5	active	rounded	na	Begg et al 2025	na
1934	421	Petri	na	normal	S	NE	28.3	5157.3	active	rounded	DC	Begg et al 2025	na
1935	613	Doliana	na	normal	S	E	8.5	1987.8	probably active	na	DC	Begg et al 2025	na
1936	613	Doliana	na	normal	S	E	8.5	3247.8	probably active	na	na	Begg et al 2025	na
1937	366	Koutsomodi	na	normal	S	E	2.4	2434	probably active	na	na	Begg et al 2025	na
1938	623	Kremasti	Peleta	normal	SW	SSE	6.4	2928.9	probably active	na	na	Begg et al 2025	na
1939	579	Kremasti	Agios Dimitrios	normal	SE	NE	15.2	2293.6	active	moderate	na	Begg et al 2025	na
1940	587	Alepochori 2	Geraki	normal	SW	SE	12.9	12686.7	active	sharp	DC	Skourtsos & Lekkas 2011; Begg et al 2025	na
1941	537	Anargyroi	Agioi Anargyroi	normal	SW	SE	23.2	5577	active	sharp	DC	Skourtsos & Lekkas 2011; Begg et al 2025	na
1942	537	Anargyroi	Agioi Anargyroi	normal	SW	SE	23.2	1572.1	active	sharp	DC	Begg et al 2025	na
1943	537	Anargyroi	Agioi Anargyroi	normal	NE	SE	23.2	2309.6	active	rounded	DC	Begg et al 2025	na
1944	537	Anargyroi	Agioi Anargyroi	normal	NE	SE	23.2	2350	active	sharp	DC	Begg et al 2025	na
1945	537	Anargyroi	Agioi Anargyroi	normal	SW	SE	23.2	6057.4	active	sharp	DC	Begg et al 2025	na
1946	544	Myrtia	Agios Andreas	normal	SW	SE	12.5	4686	active	sharp	DC	Begg et al 2025	na
1947	537	Anargyroi	Agioi Anargyroi	normal	SW	SE	23.2	6064.7	active	sharp	DC	Begg et al 2025	na
1948	544	Myrtia	Agios Andreas	normal	W	SE	12.5	2878.2	active	sharp	DC	Begg et al 2025	na
1949	584	Gouves 5	Gouves	normal	SW	SE	3.5	3560.8	active	sharp	DC	Begg et al 2025	na
1950	581	Gouves 2	Gouves	normal	NE	SE	5.2	3171.2	active	sharp	DC	Begg et al 2025	na
1951	581	Gouves 2	Gouves	normal	NE	SE	5.2	3231	active	sharp	DC	Begg et al 2025	na
1952	581	Gouves 2	Gouves	normal	NE	SE	5.2	2733	active	sharp	DC	Begg et al 2025	na
1953	544	Myrtia	Agios Andreas	normal	SW	SE	12.5	2356.9	active	moderate	DC	Begg et al 2025	na
1954	537	Anargyroi	Agioi Anargyroi	normal	SW	SE	23.2	2550.1	active	sharp	DC	Begg et al 2025	na
1955	537	Anargyroi	Agioi Anargyroi	normal	NE	SE	23.2	1803	active	sharp	DC	Begg et al 2025	na
1956	544	Myrtia	Agios Andreas	normal	W	SE	12.5	3781	active	sharp	DC	Begg et al 2025	na
1957	577	Agios Dimitrios	Agios Dimitrios	normal	S	SE	12.3	1678	active	sharp	DC	Begg et al 2025	na
1958	537	Anargyroi	Agioi Anargyroi	normal	SW	SSE	23.2	1478.2	active	rounded	DC	Begg et al 2025	na
1959	585	Geraki	Geraki	normal	SW	SE	8	1819	active	sharp	DC	Skourtsos & Lekkas 2011; Begg et al 2025	na
1960	585	Geraki	Geraki	normal	SW	SE	8	2924.7	active	sharp	DC	Skourtsos & Lekkas 2011; Begg et al 2025	na
1961	585	Geraki	Geraki	normal	SW	SE	8	498.7	active	rounded	DC	Begg et al 2025	na
1962	585	Geraki	Geraki	normal	W	SE	8	1208.9	active	rounded	DC	Begg et al 2025	na
1963	585	Geraki	Geraki	normal	W	SE	8	1429.9	active	sharp	DC	Begg et al 2025	na
1964	537	Anargyroi	Agioi Anargyroi	normal	W	SE	23.2	890.4	active	moderate	DC	Begg et al 2025	na
1965	537	Anargyroi	Agioi Anargyroi	normal	SW	SE	23.2	2704.6	active	moderate	DC	Begg et al 2025	na
1966	537	Anargyroi	Agioi Anargyroi	normal	SW	SE	23.2	1636	active	moderate	DC	Begg et al 2025	na
1967	537	Anargyroi	Agioi Anargyroi	normal	NE	SE	23.2	1166.1	active	rounded	DC	Begg et al 2025	na
1968	578	West Parnon	Karitsa	normal	SW	SE	29.7	4827.7	active	moderate	DC	Skourtsos & Lekkas 2011; Begg et al 2025	na
1969	578	West Parnon	Karitsa	normal	SW	SE	29.7	3415.7	active	moderate	DC	Skourtsos & Lekkas 2011; Begg et al 2025	na
1970	578	West Parnon	Karitsa	normal	SW	SE	29.7	4600.7	active	moderate	DC	Skourtsos & Lekkas 2011; Begg et al 2025	na
1971	532	Gythio	Gytheio	normal	SE	NNE	13.8	3242.2	active	poor	na	Begg et al 2025	na
1972	533	Filisi	Gytheio	normal	SE	NE	6.7	2711.3	active	sharp	DC	Begg et al 2025	na
1973	533	Filisi	Gytheio	normal	SE	NE	6.7	2281.2	active	sharp	DC	Begg et al 2025	na
1974	533	Filisi	Gytheio	normal	E	SSE	6.7	960.2	active	sharp	DC	Begg et al 2025	na
1975	533	Filisi	Gytheio	normal	E	SSE	6.7	1712.4	active	sharp	na	Begg et al 2025	na
1976	533	Filisi	Gytheio	normal	SW	SE	6.7	3251.6	active	moderate	DC	Begg et al 2025	na
1977	533	Filisi	Gytheio	normal	SW	SE	6.7	1481.7	active	moderate	na	Begg et al 2025	na
1978	544	Myrtia	Agios Andreas	normal	W	SE	12.5	2585.2	active	rounded	DC	Begg et al 2025	na
1979	544	Myrtia	Agios Andreas	normal	SW	SE	12.5	1058.5	active	poor	DC	Begg et al 2025	na
1980	544	Myrtia	Agios Andreas	normal	SW	SE	12.5	1190.3	active	poor	DC	Begg et al 2025	na
1981	544	Myrtia	Agios Andreas	normal	NE	SE	12.5	2447.2	active	rounded	DC	Begg et al 2025	na
1982	544	Myrtia	Agios Andreas	normal	E	SE	12.5	2142	active	moderate	DC	Begg et al 2025	na
1983	581	Gouves 2	Gouves	normal	W	W	5.2	3212	active	moderate	na	Begg et al 2025	na
1984	581	Gouves 2	Gouves	normal	NE	SSE	5.2	856.1	active	moderate	DC	Begg et al 2025	na
1985	581	Gouves 2	Gouves	normal	E	SE	5.2	2664.4	active	rounded	DC	Begg et al 2025	na
1986	544	Myrtia	Agios Andreas	normal	W	SE	12.5	4078.2	active	rounded	DC	Begg et al 2025	na
1987	511	Sparti-Taygetos	Sparti-Taygetos	normal	NE	SE	75	7771.5	active	rounded	DC	Begg et al 2025	na
1988	511	Sparti-Taygetos	Sparti-Taygetos	normal	NE	SE	75	3885.4	active	sharp	DC	Begg et al 2025	na
1989	537	Anargyroi	Agioi Anargyroi	normal	SW	SE	23.2	3188.1	active	rounded	DC	Skourtsos & Lekkas 2011; Begg et al 2025	na
1990	537	Anargyroi	Agioi Anargyroi	normal	NE	SE	23.2	2735	active	rounded	DC	Begg et al 2025	na
1991	537	Anargyroi	Agioi Anargyroi	normal	NE	SE	23.2	848.2	active	rounded	DC	Begg et al 2025	na
1992	583	Gouves 4	Gouves	normal	E	SE	3.3	3254.7	active	poor	DC	Begg et al 2025	na
1993	537	Anargyroi	Agioi Anargyroi	normal	W	SE	23.2	5098.8	active	sharp	DC	Begg et al 2025	na
1994	537	Anargyroi	Agioi Anargyroi	normal	NE	SE	23.2	2957.5	active	rounded	na	Begg et al 2025	na
1995	536	Kalloni	Goritsa	normal	SW	SE	15.5	4402.5	active	moderate	na	Skourtsos & Lekkas 2011; Begg et al 2025	na
1996	593	Plexi	Kalloni	normal	NE	SE	7.2	5666.1	probably active	na	na	Skourtsos & Lekkas 2011; Begg et al 2025	na
1997	536	Kalloni	Goritsa	normal	NE	SE	15.5	6754.6	active	moderate	na	Begg et al 2025	na
1998	536	Kalloni	Goritsa	normal	NE	SE	15.5	1931.5	active	poor	na	Skourtsos & Lekkas 2011; Begg et al 2025	na
[truncated: 1,818 more rows]
